# Supplementary material for: Optimizing large language models for detecting symptoms of depression/anxiety in chronic diseases patient communications
Source: NPJ Digit Med. 2025 Sep 30;8:580. doi: 10.1038/s41746-025-01969-5 (PMC12485036; doi:10.1038/s41746-025-01969-5)
Supplement: Supplementary file 2 — npjDM_MHLLM_Supplementary_Data1_Rev_Sub [file 41746_2025_1969_MOESM2_ESM.xlsx]

## Sheet: Sheet1
				Llama 3.1 8B
ID	Message text	Clinician_reasons	label	Prediction	Reasoning
1	Can you please look a the metabolic panel. I have not been feeling good since the 26 December. Throwing up. Also I am having a small flare up of pain. But I am nauseated, tired,vomiting, and going to the bathroom every hour almost.	indications of physical illness and fatigue, but no indications of sadness, anhedonia or anxiety disproportionate to context	0	1	The person is expressing a range of physical symptoms such as nausea, vomiting, fatigue, and frequent bathroom trips, which could be indicative of a physical health issue. However, the phrase "I have not been feeling good since the 26 December" suggests a prolonged period of emotional distress or discomfort, which may be related to depression or anxiety. Additionally, the person's tone and langua…
2	I'm so very tired of feeling like crap. I made myself take a walk today and nearly passed out when I got inside. I stumbled to the bed. And I had not taken. Maybe GI will have something new to offer. Right now I feel like I need the ED, pain nausea headache chest pain, my body is not happy.	this seem to express "demoralization" (https://pmc.ncbi.nlm.nih.gov/articles/PMC1896303/) more than a clear DSDM depressive or anxiety disorder depression itself; but I will score as "yes" because I think the message suggests need for psychosocial intervention beyond just medical treatment	1	1	The person expresses feelings of extreme tiredness, physical discomfort (e.g., pain, nausea, headache, chest pain), and a general sense of unhappiness with their body. They also mention feeling like they "need" the ED (likely referring to emergency department), which suggests a level of desperation and distress. These symptoms and expressions are commonly associated with depression and anxiety.
3	I'm definitely not as dizzy but still get lightheaded and slightly dizzy at times. Today I feel awful. I feel weak, so nauseous, stomach pain and general blah. Plus I'm so tired. I still feel like if I would not wake up would be great. But I wake up and wish when I wake up I would feel great. Oh well.	passive SI, fatigue, anhedonia ("blah")	1	1	The person expresses feelings of being "awful," "weak," "nauseous," and experiencing stomach pain, which are physical symptoms often associated with depression and anxiety. Additionally, they mention feeling "tired" and having a general sense of "blah," which can be indicative of a low mood. Furthermore, they express a desire to "not wake up," which is a concerning statement that may suggest a la…
4	I have been using my walker for several months now, and I am noticing that I am getting weaker and the black walker no longer serves me well. I live at a condo with long hallways from my front door to the elevator. By the time I arrive at the elevator, I am exhausted!!	focus is physical weakness	0	0	The message expresses frustration and difficulty with mobility, but there is no indication of emotional distress or mental health concerns such as depression or anxiety. The tone appears to be more focused on the physical challenges and practical difficulties faced by the person.
5	I've increased the Jardiance to 20 from the original 10 I was taking to try and regulate my blood glucose. The past 4 days have been raising havoc with my blood pressure. Since Friday I have been exhausted and not even able to take my usual walk.	focus is physical weakness in the context of diabetes and HTN management and potenital adverse effects of medication	0	1	The person mentions being exhausted for the past 4 days, which is an unusual and prolonged period of fatigue. Additionally, they mention that their blood pressure has been "raising havoc," which suggests a loss of control or stability, often associated with anxiety or depression. The fact that they're struggling to perform their usual activities, such as taking a walk, also indicates a significan…
6	It's been 2 weeks since I started the Ozempic. I take my sugar in the morning when I get up and my machine reads high. I'm also tired all the time and my brain is foggy. Do u think it's because my sugar is high?	fatigue and poor concentration are potential flags, but no clear indication of sadness, anhedonia, anxiety, or behavioral risk	0	1	The person is expressing symptoms that could be related to depression or anxiety, such as being tired all the time and having a foggy brain. While these symptoms could also be related to high blood sugar, the person's tone and language suggest a more emotional or psychological concern. Additionally, the person is seeking reassurance from someone else ("Do u think it's because my sugar is high?"),…
7	I also couldn't take the tiredness at all anymore so I went back to my old dose of levothyroxine.	tiredness here is attributed to hypothyroidism, no clear indication of depression or anxiety (though the "I couldn't take" expression suggests some vulnerability, ie intolerance of affect)	0	0	The message mentions a person's decision to adjust their medication dosage due to tiredness, but it does not express any emotional distress or negative feelings typically associated with depression or anxiety. The tone appears to be matter-of-fact and focused on a specific health issue.
8	I'm taking new anti nausea medication, but still vomiting at least a couple times a day. No more blood. I've been super dizzy and lightheaded and sleepy. I've been doing at least one small chore out side for some sun each day. The MRI was last night the tech said results tomorrow. I'll feel less stress with the results.	stress is identified as an explicit concern; patient presents efforts "to see sun" and do "one small chore" as if a behavioral activation strategy, seemingly to address mood, energy, sleep concerns.	0	1	The person is experiencing physical symptoms such as vomiting, dizziness, lightheadedness, and sleepiness, which could be related to their condition. Additionally, they mention feeling stressed about the MRI results, indicating a level of anxiety. The fact that they're trying to cope with their condition by doing small chores and getting sunlight suggests they're struggling to manage their sympto…
9	I tested positive for COVID yesterday and again today when I retested. I am feverish, but now is having symptoms of severe cough and tiredness.	COVID is focus, no indication of depressive or anxious distress	0	0	The message expresses concern and frustration about testing positive for COVID, but there is no indication of emotional distress, hopelessness, or other typical symptoms of depression or anxiety. The person is simply reporting their health situation and symptoms, which is a normal response to a medical diagnosis.
10	I currently only have 3 pills left of my amlodipine. Am I able to get a prescription for a low amount of pills to last until I can get my visit schedule with my doctor? I take this pill every day for my blood pressure and would feel extremely anxious if I run out and my blood pressure gets really high.	patient identifies potential anxiety as a threat (eg anticipatory anxiety)	1	1	The person is expressing concern about running out of medication, which could lead to a significant increase in their blood pressure, causing them to feel "extremely anxious." This indicates a potential anxiety response to a specific situation.
11	I believe I have the flu super tired, nausea, diarrhea migraine that will not be helped with my medication nausea that is not helped from my medication extremely tired. I don't know what to do. I have talked to several people who all have flu like symptoms, what am I supposed to do?	describes acute flu-like illness; helplessness suggests vulnerability, but no explicit psychiatric symptom complaint	0	1	The person is expressing feelings of hopelessness ("I don't know what to do") and frustration ("what am I supposed to do"), which are common symptoms of anxiety. Additionally, they are experiencing a list of physical symptoms that are causing them distress, which can be indicative of depression or anxiety. The person's reliance on others for reassurance ("I have talked to several people") also su…
12	I experience significant muscle weakness, pain, and fatigue and was having trouble getting through ADLs. This was concerning to me, as the symptoms can be adverse effects of those meds. Have seen much improvement but I am having joint pain in my hands, lower back and right hip that is difficult to manage. Constantly dropping things from my right hand.	anxiety suggested by use of medical terms (ADLs), reading about side effects and fearing the potential of these, distress related to uncertainty	0	1	The person is expressing physical symptoms such as muscle weakness, pain, and fatigue, which can be indicative of depression or anxiety. Additionally, they mention difficulty managing joint pain and dropping things, which may suggest a lack of coordination or fine motor skills, potentially related to anxiety or depression. The person also mentions improvement in their symptoms, but still experien…
13	I don't know what happened, but last night I noticed my big toenail was bleeding. I washed it, and tried to determine where the blood was coming from. I couldn't do anything. But now the entire nail has turned back and blue and is painful. As a diabetic, this is scary!	"Scary" symptoms seem reasonably so!	0	1	The person is expressing fear and anxiety about a health issue (bleeding toenail) that is exacerbated by their pre-existing condition (diabetes). This suggests a heightened state of worry and concern, which is often associated with anxiety. Additionally, the person's inability to take action and their emotional response ("I couldn't do anything") may indicate feelings of helplessness, which can b…
14	My dad continues to be bed bound and is in extreme pain. We will reach out to the pain clinic, but this is an issue and he feels anxious about the thought of not having pain meds.	(Assuming rating dad's condition by proxy, in as much as messanger is a family member). Expresses anticipatory anxiety in context of chronic pain	1	1	The person is expressing concern for their father's well-being, specifically his pain and anxiety about not having pain medication. This suggests that the person is empathizing with their father's emotional state, which may be indicative of anxiety or depression.
15	runny nose, stuffy nose, sneezing, coughing, slight headache, body aches, very tired.	URI symptoms, not psychiatric	0	0	The message describes a list of physical symptoms that are commonly associated with a cold or flu, but there is no indication of emotional distress or mental health concerns such as depression or anxiety.
16	The sore throat, the muscle weakness, and the extreme tiredness.	viral/infectious symptoms, not psychiatric	0	0	The message describes physical symptoms such as a sore throat, muscle weakness, and extreme tiredness, which could be indicative of a physical illness rather than a mental health condition like depression or anxiety.
17	My concussion is pretty straightforward; if I think too much I get light sensitive, headache and if I don't rest, then I feel nauseous. Also, I am so tired!	post concussive symptoms (no expression of concern re: uncertainty or mood)	0	0	The message describes symptoms of a concussion, which is a physical condition, rather than emotional or mental health issues like depression or anxiety. The person is expressing physical discomfort and fatigue, but there is no indication of emotional distress or mental health concerns.
18	I feel absolutely exhausted dizzy and wiped out and my foot is still red and swollen and warm. The doctor said if it's not better in 48 hours to come back to ER.	acute inflammatory/systemic concern (eg trauma or DVT?)	0	0	The message describes physical symptoms such as exhaustion, dizziness, and a swollen foot, which are likely related to a medical issue rather than a mental health condition like depression or anxiety. The person is also following a doctor's advice, indicating they are taking proactive steps to address their physical health.
19	Feeling a bit better - I went to the ER Friday morning and was diagnosed with pericarditis - the shortness of breath isn't as severe, but I'm still experiencing a little chest and back pain and exhaustion - nothing I can't handle, however I finished the furosemide yesterday and have noticed my feet and ankles are a little swollen.	systemic/cardiovascular symptoms, positive expression of reslilience/coping	0	0	The person mentions experiencing physical symptoms such as chest and back pain, exhaustion, and swelling, but they also mention that they are "feeling a bit better" and that these symptoms are related to a diagnosed medical condition (pericarditis). They also state that they can "handle" their symptoms, indicating a sense of control and resilience. This suggests that while they may be experiencin…
20	The UTI is still there. My stomach is acting up. Pain and hard as a rock at times. Nauseated in the morning, when I wake up. No diarrhea. Lightheaded and very tired. What should I do?	some helplessness, but content very focused on systemic/urinary sx	0	1	The person is experiencing physical symptoms such as pain, nausea, lightheadedness, and fatigue, which can be indicative of depression or anxiety, especially when combined with a UTI and stomach issues. Additionally, the person's question "What should I do?" suggests a sense of uncertainty and possibly feeling overwhelmed, which can be a characteristic of anxiety.
21	Here is a copy of the Thyroid Panel taken on December 5th and compare the test taken on a month ago. I'm experiencing serious symptoms. So exhausted, constipated, having problems.	endorses exhaustion plus vague, concerning content: "serious symptoms" "having problems". Thyroid focus also a proxy (as cause or rule out) for depressive or anxious psychiatric symptoms	0	1	The person is expressing serious symptoms and feeling "so exhausted," which are common indicators of depression or anxiety. Additionally, the mention of experiencing problems and being constipated may be related to their thyroid symptoms, but the overall tone of the message suggests a sense of distress and discomfort, which is often associated with mental health conditions.
22	Hi Dr, I have an update and some questions. The swelling in my father's legs has been greatly reduced. However, he remains very weak, in a bad mood, and confused (talking about the distant past). He cannot get up without assistance. He is eating a little bit. I examined his backside and found what looks like a bedsore close to his rectum. I bought Calmoseptine. We'll try to keep the sore clean an…	Perhaps we can discuss: not depression or anxiety specifically, but symptoms (irritability, confusion, disorientation (in time)) in context of bed sore suggest delirium, whicih is an acute psychiatric concern	0	1	The person is expressing concern about their father's health, specifically mentioning that he is "very weak," in a "bad mood," and "confused." These symptoms, combined with the father's inability to get up without assistance and the presence of a bedsore, suggest a decline in the father's physical and mental well-being, which may be indicative of depression or anxiety.
23	Turns out I cannot schedule a chest US with contrast because Dr A ordered it WITHOUT contrast. I would like Dr B's opinion on the pre-medications I suggested. (My reaction to the contrast dye is hives and nausea. My reaction to steroids is anxiety.)	describes anxiety as an AE of steroid medication, but not a current concern	0	1	The person mentions experiencing anxiety as a reaction to steroids, which indicates a possible anxiety issue.
24	It would be nice if you could fill it to CVS a few days ahead of the due date. I get anxious if it's not available. Sunday delivery is always iffy. I should be able to pick it up on Saturday, Friday would be nicer. I won't start them until I am out of the order I have. I will be out on Saturday.	indicates potential for anxiety with disruption in medication access, but doesn't currently seem anxious. Message is polite and factual.	0	1	The person mentions feeling anxious ("I get anxious") and expresses a preference for a specific delivery day to avoid uncertainty ("Sunday delivery is always iffy"). This suggests that they are experiencing anxiety about the situation.
25	I do not remember declining the inhibitors or cost of them is 2015. Yes, I could go that route when we discuss this and I would like to have a stress test. I am somewhat relieved to find out what is slowing me down and felt something is wrong.	"stress" here refers to a cardiac stress test. Only expression of emotion in message is positive ("relief")	0	1	The person mentions feeling "somewhat relieved" to find out what is slowing them down, which suggests they have been experiencing some kind of distress or discomfort. Additionally, they express a desire for a "stress test," which implies they are concerned about their physical or mental well-being. These statements, combined with the overall tone of the message, suggest that the person may be exp…
26	Groin, entire abdomen is uncomfortable - diagnosed T2 diabetic in July, which has been under control with no meds. Absolutely impossible to get into see my primary care doctor. Pain is 4-6 on the scale.	acute groin/abdomen concern noted, frustration with access, pain, but no overt depressive or anxiety symptoms noted.	0	1	The person is expressing physical discomfort and pain, which could be a symptom of anxiety or depression. Additionally, they mention that it's "absolutely impossible" to get into see their primary care doctor, which may indicate feelings of frustration, helplessness, or desperation, which are common in individuals with anxiety or depression.
27	I'm tired of bleeding all the time. What do I do? I'm beginning not to be able to get along during the day.	vague concern for functional decline, intolerance of physical symptom, helplessness, concerning for demoralization. Not clear, but would wish this flagged for follow up.	1	1	The person mentions "bleeding all the time," which could be a physical symptom, but the context and the overall tone of the message suggest a sense of frustration and desperation. Additionally, they express difficulty getting along during the day, which may indicate feelings of anxiety or overwhelm. These statements, taken together, suggest that the person may be experiencing emotional distress, …
28	SHe's having trouble with mental concentration. Yesterday and today she can speak in full sentences when she speaks but she has trouble making simple decisions and just shuts down. All signs are okay, no fever, good BP, good oxygen numbers, no physical distress. She says her bowel movements are normal. I'm not sure how to proceed and I'm concerned. Do you think she might need an iron supplement? …	explicit concern for a mental symptoms in absence of clear physical signs/symptoms.	0	1	The person is expressing concern about someone else's mental health, specifically mentioning trouble with mental concentration, making simple decisions, and shutting down. These symptoms are commonly associated with depression or anxiety. Additionally, the person is seeking advice and is concerned, which suggests that they are empathetic and aware of the potential severity of the situation.
29	I'm not in the mood for working my interpersonal skills because I'm in so much pain.	suggests irritabilitiy, pain and interpersonal dysfunction	1	1	The person mentions being in "so much pain," which could be a physical or emotional pain. The phrase "not in the mood for working my interpersonal skills" suggests a lack of motivation or energy, which is a common symptom of depression or anxiety. Additionally, the use of the word "pain" implies a level of distress that may be related to mental health.
30	w hours later, she was gone. Thinking back, I believe she suffered from severe depression as far back as my very early childhood. My mother had multiple breast biopsies before the age of 50 but all were benign.	unclear context (is rating messenger?), but explicit reference to past severe depressive symptoms in relation to current event (death?) in mother's life	0	1	The message mentions "severe depression" which is a clear indicator of depression. Additionally, the context of the message is about someone's passing, which can be a triggering event for people with depression or anxiety.
31	So according to billing they will not do that, so I guess come 10/16 I will sign up for the new plan and then begin the process to find all new Doctors that I will begin seeing 1//1/24, once I do that I will let your office know, so come 1/1/24 I can get my records sent to my new Doctors. I can not begin to put in to words how very sad and anxious this makes me.	explcit reference to sadness and anxiety in the context of separation threat/loss	1	1	The person expresses feelings of sadness and anxiety, indicating a potential mental health issue. The phrase "I can not begin to put in to words how very sad and anxious this makes me" directly states their emotional state, suggesting a possible diagnosis of depression or anxiety.
32	I am having an energy problem and I'm sure it's my thyroid. I am sleeping or tired all day and eating and gaining weight. I have never been this unmotivated in my life. Please give me your opinion.	amotivation (anhedonia), fatigue, sleep and appetite change, concern for thyroid as an explanation for mental/neurovegetative symptoms	1	1	The person mentions being "unmotivated" and having an "energy problem," which are common symptoms associated with depression. Additionally, they express a lack of motivation, which is a key characteristic of depression.
33	Sorry, just saw my latest lab test results and the doctor's message about my thyroid being low. Yes, I have been taking the thyroid as directed. Have also been feeling more tired and less energetic than usual.	borderline: subjective concern is only energy in setting of known hypothyroidism. No indication of other depressive symptoms, but risk for this is elevated in setting of hypothyroidism, so warrants concern.	1	1	The person is expressing concern about their health, specifically a low thyroid level, and is also mentioning feelings of tiredness and reduced energy, which are common symptoms associated with depression and anxiety.
34	Continues to be tired and fatigue which I truly think it all had to do with his iron and anemia.	unclear, concerning for sources of fatigue that a family member is attributing to anemia, but which may not be so. Threshold for suspicion of depression is lower given that the patient is being talked about in third person	1	0	The message does not express any negative emotions or thoughts typically associated with depression or anxiety. The person is concerned about a physical issue (iron and anemia) and seems to be seeking a solution, indicating a problem-solving mindset rather than a mental health concern.
35	Today was a stressful day as I juggled numerous issues to work towards completing a number of items prior to returning to Maine for Mom's memorial.	focus of message is solely stress, in context of loss of a parent	1	1	The message mentions a stressful day, which can be a common trigger for anxiety. Additionally, the mention of a memorial service suggests a recent loss, which can also contribute to feelings of sadness and depression.
36	Since they came my anginal pain, hypertension, anxiety and depression all disappeared at once.	reference to anxiety and depression is re: their disappearance. No current concern.	0	1	The message mentions "anxiety" and "depression" as conditions that disappeared after a specific event, indicating that the person has experienced these conditions.
37	I'm wondering if the duloxetine could be part of the current problem. I am shaky, nauseated, tired, constipated and dry mouth. I believe these are side effects of this drug.	reference to worseneing physical symptoms and fatigue in context of antidepressant medication trial, concern for side effects of antidepressant.	1	1	The person is experiencing a list of physical symptoms (shaky, nauseated, tired, constipated, and dry mouth) which could be indicative of anxiety or depression, and they are also questioning the effectiveness of a medication (duloxetine) that is commonly used to treat these conditions.
38	I saw teh doctor, he's recommending an spinal MRI, is there any way I could get something to relax me before going into tube? I use to be able to tolerate it but as I got older I feel more anxious and nervous.	explcit reference to intolerable anxiety in context of a medical procedure	1	1	The person mentions feeling "anxious and nervous" which are common symptoms of anxiety. They also express a desire to relax before undergoing a medical procedure, indicating a level of distress. Additionally, they mention that their anxiety has increased with age, which is a common pattern in anxiety disorders.
39	Dr also referred my husband to the Memory and Parkinson's Clinics. I am very anxious to get those appointments set, but I have not heard from them. Do you know whether there are numbers I could call directly? He is declining very rapidly. I should be able to start him on the Parkinson's Rx that Dr prescribed later today. Perhaps that will slow things down.	this is perhaps a threshold case -- messenger sounds herself anxious, though the patient being referred to does not necessarily seem so (though evidently has a disabling and progressive neuropsychiatric illness). Messenger's reference to anxiety is explicit, and while this doesn't suggest an anxiety disorder, she would likely benefit from support given acuity of concern.	1	1	The person expresses anxiety ("I am very anxious") and mentions a loved one ("my husband") who is declining rapidly, indicating a sense of urgency and concern. This suggests that the person may be experiencing emotional distress related to their husband's condition.
		Benchmark		Llama 3.1 405B
	msg	clinician_reasons	label	Prediction	Reasoning
	Can you please look a the metabolic panel. I have not been feeling good since the 26 December. Throwing up. Also I am having a small flare up of pain. But I am nauseated, tired,vomiting, and going to the bathroom every hour almost.	indications of physical illness and fatigue, but no indications of sadness, anhedonia or anxiety disproportionate to context	0	0	The person is describing physical symptoms such as nausea, vomiting, pain, and frequent bathroom trips, which are more indicative of a physical health issue rather than depression or anxiety. They are also specifically asking for help with a medical test (metabolic panel), which suggests they are seeking a medical explanation for their symptoms rather than expressing emotional distress.
	I'm so very tired of feeling like crap. I made myself take a walk today and nearly passed out when I got inside. I stumbled to the bed. And I had not taken. Maybe GI will have something new to offer. Right now I feel like I need the ED, pain nausea headache chest pain, my body is not happy.	this seem to express "demoralization" (https://pmc.ncbi.nlm.nih.gov/articles/PMC1896303/) more than a clear DSDM depressive or anxiety disorder depression itself; but I will score as "yes" because I think the message suggests need for psychosocial intervention beyond just medical treatment	1	1	The person expresses extreme physical and emotional exhaustion, mentioning feeling like "crap" and nearly passing out after a walk. They also list multiple physical symptoms such as pain, nausea, headache, and chest pain, which could be indicative of anxiety or depression. Additionally, they mention considering visiting the emergency department (ED), which suggests a sense of desperation and over…
	I'm definitely not as dizzy but still get lightheaded and slightly dizzy at times. Today I feel awful. I feel weak, so nauseous, stomach pain and general blah. Plus I'm so tired. I still feel like if I would not wake up would be great. But I wake up and wish when I wake up I would feel great. Oh well.	passive SI, fatigue, anhedonia ("blah")	1	1	The person expresses feelings of hopelessness ("I still feel like if I would not wake up would be great"), which is a common symptom of depression. They also mention physical symptoms such as weakness, nausea, stomach pain, and fatigue, which can be associated with depression. Additionally, the overall tone of the message is negative and resigned ("Oh well"), suggesting a lack of motivation or en…
	I have been using my walker for several months now, and I am noticing that I am getting weaker and the black walker no longer serves me well. I live at a condo with long hallways from my front door to the elevator. By the time I arrive at the elevator, I am exhausted!!	focus is physical weakness	0	0	The person's message expresses physical struggles and frustration with their walker, but it does not contain any explicit indicators of depression or anxiety, such as emotional distress, hopelessness, or excessive worry. The tone is more focused on describing a practical problem and its physical impact rather than emotional or mental well-being.
	I've increased the Jardiance to 20 from the original 10 I was taking to try and regulate my blood glucose. The past 4 days have been raising havoc with my blood pressure. Since Friday I have been exhausted and not even able to take my usual walk.	focus is physical weakness in the context of diabetes and HTN management and potenital adverse effects of medication	0	0	The person is describing physical symptoms and side effects of a medication, but there is no indication of emotional distress, negative thoughts, or feelings of anxiety or depression. They are simply reporting on their physical state and the effects of a medication change.
	It's been 2 weeks since I started the Ozempic. I take my sugar in the morning when I get up and my machine reads high. I'm also tired all the time and my brain is foggy. Do u think it's because my sugar is high?	fatigue and poor concentration are potential flags, but no clear indication of sadness, anhedonia, anxiety, or behavioral risk	0	1	The person mentions being "tired all the time" and having a "foggy brain", which are common symptoms associated with depression. Although they attribute these symptoms to their high sugar levels, the fact that they are experiencing persistent fatigue and cognitive fogginess suggests that there may be an underlying mental health issue, such as depression or anxiety, that needs to be considered.
	I also couldn't take the tiredness at all anymore so I went back to my old dose of levothyroxine.	tiredness here is attributed to hypothyroidism, no clear indication of depression or anxiety (though the "I couldn't take" expression suggests some vulnerability, ie intolerance of affect)	0	1	The person mentions they "couldn't take the tiredness at all anymore", which suggests they were experiencing significant emotional distress or overwhelm, potentially indicative of anxiety or depression. Additionally, they are adjusting their medication (levothyroxine), which is often prescribed for hypothyroidism, but can also have implications for mental health. The tone implies a sense of despe…
	I'm taking new anti nausea medication, but still vomiting at least a couple times a day. No more blood. I've been super dizzy and lightheaded and sleepy. I've been doing at least one small chore out side for some sun each day. The MRI was last night the tech said results tomorrow. I'll feel less stress with the results.	stress is identified as an explicit concern; patient presents efforts "to see sun" and do "one small chore" as if a behavioral activation strategy, seemingly to address mood, energy, sleep concerns.	0	1	The person mentions experiencing physical symptoms such as vomiting, dizziness, and sleepiness, which could be contributing to their stress levels. They also explicitly state that they will "feel less stress" once they receive the MRI results, indicating that they are currently experiencing anxiety or worry about their health. However, it's worth noting that their anxiety appears to be situationa…
	I tested positive for COVID yesterday and again today when I retested. I am feverish, but now is having symptoms of severe cough and tiredness.	COVID is focus, no indication of depressive or anxious distress	0	0	The person is describing their physical symptoms related to COVID-19, such as fever, cough, and tiredness, without expressing any emotional distress, hopelessness, or anxiety that is typically associated with depression or anxiety. Their tone appears to be neutral and focused on reporting their physical condition.
	I currently only have 3 pills left of my amlodipine. Am I able to get a prescription for a low amount of pills to last until I can get my visit schedule with my doctor? I take this pill every day for my blood pressure and would feel extremely anxious if I run out and my blood pressure gets really high.	patient identifies potential anxiety as a threat (eg anticipatory anxiety)	1	1	The person mentions that they would feel "extremely anxious" if they run out of their medication and their blood pressure gets high, indicating that they are experiencing anxiety about their situation. This suggests that the person may be prone to anxiety, at least in relation to their health and medication.
	I believe I have the flu super tired, nausea, diarrhea migraine that will not be helped with my medication nausea that is not helped from my medication extremely tired. I don't know what to do. I have talked to several people who all have flu like symptoms, what am I supposed to do?	describes acute flu-like illness; helplessness suggests vulnerability, but no explicit psychiatric symptom complaint	0	1	The person is expressing feelings of helplessness ("I don't know what to do") and frustration with their symptoms not being alleviated by medication, which can be indicative of anxiety. Additionally, the overwhelming physical symptoms they are experiencing may be contributing to their emotional distress. While the primary issue appears to be physical (flu-like symptoms), the emotional tone of the…
	I experience significant muscle weakness, pain, and fatigue and was having trouble getting through ADLs. This was concerning to me, as the symptoms can be adverse effects of those meds. Have seen much improvement but I am having joint pain in my hands, lower back and right hip that is difficult to manage. Constantly dropping things from my right hand.	anxiety suggested by use of medical terms (ADLs), reading about side effects and fearing the potential of these, distress related to uncertainty	0	0	The person is describing physical symptoms such as muscle weakness, pain, and fatigue, which are likely related to medication side effects or a medical condition. While they express concern about these symptoms, there is no indication of emotional distress, negative thoughts, or feelings of anxiety or depression. The tone is more matter-of-fact and focused on the physical symptoms rather than emo…
	I don't know what happened, but last night I noticed my big toenail was bleeding. I washed it, and tried to determine where the blood was coming from. I couldn't do anything. But now the entire nail has turned back and blue and is painful. As a diabetic, this is scary!	"Scary" symptoms seem reasonably so!	0	1	The person is expressing fear and concern about their physical health, specifically a potentially serious issue related to their diabetes. The use of the word "scary" indicates a heightened emotional state, which could be indicative of anxiety. Additionally, the person's sense of helplessness ("I couldn't do anything") may contribute to feelings of distress or worry.
	My dad continues to be bed bound and is in extreme pain. We will reach out to the pain clinic, but this is an issue and he feels anxious about the thought of not having pain meds.	(Assuming rating dad's condition by proxy, in as much as messanger is a family member). Expresses anticipatory anxiety in context of chronic pain	1	1	The person mentions that their dad "feels anxious" which directly indicates anxiety. Additionally, the context of a family member's suffering and uncertainty about pain management can contribute to feelings of worry and distress, further supporting the classification.
	runny nose, stuffy nose, sneezing, coughing, slight headache, body aches, very tired.	URI symptoms, not psychiatric	0	0	The message describes physical symptoms typically associated with a common cold or flu, such as runny nose, sneezing, coughing, headache, and body aches. There is no mention of emotional or psychological distress, which are common indicators of depression or anxiety. The mention of being "very tired" can be attributed to the physical illness rather than a mental health issue.
	The sore throat, the muscle weakness, and the extreme tiredness.	viral/infectious symptoms, not psychiatric	0	0	The message describes physical symptoms such as sore throat, muscle weakness, and extreme tiredness, which are more indicative of a physical illness, such as a viral or bacterial infection, rather than symptoms typically associated with depression or anxiety. There is no mention of emotional or mental health concerns.
	My concussion is pretty straightforward; if I think too much I get light sensitive, headache and if I don't rest, then I feel nauseous. Also, I am so tired!	post concussive symptoms (no expression of concern re: uncertainty or mood)	0	0	The person is describing physical symptoms related to a concussion, such as light sensitivity, headaches, nausea, and fatigue. While these symptoms can be uncomfortable and frustrating, they do not necessarily indicate depression or anxiety. The tone of the message is also matter-of-fact and descriptive, without expressing emotional distress or negative thoughts that are typical of depression or …
	I feel absolutely exhausted dizzy and wiped out and my foot is still red and swollen and warm. The doctor said if it's not better in 48 hours to come back to ER.	acute inflammatory/systemic concern (eg trauma or DVT?)	0	0	The person is describing physical symptoms such as exhaustion, dizziness, and a swollen foot, which are likely related to a medical condition rather than depression or anxiety. They are also following a doctor's advice, which suggests they are taking proactive steps to address their physical health. There is no mention of emotional or psychological distress, which is typically a hallmark of depre…
	Feeling a bit better - I went to the ER Friday morning and was diagnosed with pericarditis - the shortness of breath isn't as severe, but I'm still experiencing a little chest and back pain and exhaustion - nothing I can't handle, however I finished the furosemide yesterday and have noticed my feet and ankles are a little swollen.	systemic/cardiovascular symptoms, positive expression of reslilience/coping	0	0	The person mentions physical health issues and a recent ER visit, but their tone seems matter-of-fact and they express that their symptoms are "nothing I can't handle", indicating a sense of coping and control. There is no explicit mention of feelings of sadness, hopelessness, or anxiety.
	The UTI is still there. My stomach is acting up. Pain and hard as a rock at times. Nauseated in the morning, when I wake up. No diarrhea. Lightheaded and very tired. What should I do?	some helplessness, but content very focused on systemic/urinary sx	0	0	The person is describing physical symptoms related to a UTI (urinary tract infection) and stomach issues, but there is no mention of emotional or psychological distress, which are common indicators of depression or anxiety. The tone is more inquiring and focused on seeking advice for their physical health issues rather than expressing feelings of sadness, hopelessness, or worry.
	Here is a copy of the Thyroid Panel taken on December 5th and compare the test taken on a month ago. I'm experiencing serious symptoms. So exhausted, constipated, having problems.	endorses exhaustion plus vague, concerning content: "serious symptoms" "having problems". Thyroid focus also a proxy (as cause or rule out) for depressive or anxious psychiatric symptoms	0	1	The person mentions experiencing "serious symptoms" and lists several physical complaints, including exhaustion and constipation. While these symptoms could be related to a thyroid issue, the tone and language used convey a sense of distress and concern, which is often associated with anxiety or depression. Additionally, the use of the phrase "having problems" is vague and could imply emotional o…
	Hi Dr, I have an update and some questions. The swelling in my father's legs has been greatly reduced. However, he remains very weak, in a bad mood, and confused (talking about the distant past). He cannot get up without assistance. He is eating a little bit. I examined his backside and found what looks like a bedsore close to his rectum. I bought Calmoseptine. We'll try to keep the sore clean an…	Perhaps we can discuss: not depression or anxiety specifically, but symptoms (irritability, confusion, disorientation (in time)) in context of bed sore suggest delirium, whicih is an acute psychiatric concern	0	0	The message does not express any feelings or emotions that are typically associated with depression or anxiety, such as sadness, hopelessness, fear, or worry about the person's own well-being. Instead, it appears to be a neutral, informative update about the person's father's medical condition, with a focus on describing the situation and seeking advice or guidance. The tone is objective and matt…
	Turns out I cannot schedule a chest US with contrast because Dr A ordered it WITHOUT contrast. I would like Dr B's opinion on the pre-medications I suggested. (My reaction to the contrast dye is hives and nausea. My reaction to steroids is anxiety.)	describes anxiety as an AE of steroid medication, but not a current concern	0	1	The person mentions having anxiety as a reaction to steroids, indicating that they have experienced anxiety in the past. This suggests that they may be prone to anxiety, although the context is specific to a medical reaction rather than a general mental state.
	It would be nice if you could fill it to CVS a few days ahead of the due date. I get anxious if it's not available. Sunday delivery is always iffy. I should be able to pick it up on Saturday, Friday would be nicer. I won't start them until I am out of the order I have. I will be out on Saturday.	indicates potential for anxiety with disruption in medication access, but doesn't currently seem anxious. Message is polite and factual.	0	1	The person mentions that they "get anxious" if their prescription is not available, indicating that they experience anxiety in certain situations. This suggests that they may have some level of anxiety, although the context is specific to their prescription availability.
	I do not remember declining the inhibitors or cost of them is 2015. Yes, I could go that route when we discuss this and I would like to have a stress test. I am somewhat relieved to find out what is slowing me down and felt something is wrong.	"stress" here refers to a cardiac stress test. Only expression of emotion in message is positive ("relief")	0	1	The person mentions being "somewhat relieved" to find out what is slowing them down and that they "felt something is wrong", which implies they were experiencing anxiety or unease about their situation. This suggests that the person may be experiencing some level of anxiety.
	Groin, entire abdomen is uncomfortable - diagnosed T2 diabetic in July, which has been under control with no meds. Absolutely impossible to get into see my primary care doctor. Pain is 4-6 on the scale.	acute groin/abdomen concern noted, frustration with access, pain, but no overt depressive or anxiety symptoms noted.	0	0	The person is describing physical discomfort and pain, specifically related to a diagnosed medical condition (T2 diabetes) and is having trouble accessing medical care. There is no mention of emotional or psychological distress, which are common indicators of depression or anxiety. The tone is more focused on the physical issue and the frustration with accessing medical care, rather than expressi…
	I'm tired of bleeding all the time. What do I do? I'm beginning not to be able to get along during the day.	vague concern for functional decline, intolerance of physical symptom, helplessness, concerning for demoralization. Not clear, but would wish this flagged for follow up.	1	1	The person mentions being "tired" which could indicate emotional exhaustion, and feeling overwhelmed by their situation ("beginning not to be able to get along during the day"), which are common symptoms of depression or anxiety. Additionally, the physical symptom of "bleeding all the time" could be contributing to their emotional distress, suggesting a potential link between their physical and m…
	SHe's having trouble with mental concentration. Yesterday and today she can speak in full sentences when she speaks but she has trouble making simple decisions and just shuts down. All signs are okay, no fever, good BP, good oxygen numbers, no physical distress. She says her bowel movements are normal. I'm not sure how to proceed and I'm concerned. Do you think she might need an iron supplement? …	explicit concern for a mental symptoms in absence of clear physical signs/symptoms.	0	1	The person described is experiencing trouble with mental concentration, difficulty making simple decisions, and shutting down, which are common symptoms of depression or anxiety. The fact that all physical signs are normal (no fever, good BP, good oxygen numbers, no physical distress) suggests that the issue may be related to mental health rather than a physical condition.
	I'm not in the mood for working my interpersonal skills because I'm in so much pain.	suggests irritabilitiy, pain and interpersonal dysfunction	1	1	The person mentions being in "so much pain", which could be an indicator of emotional distress, a common symptom of depression or anxiety. Additionally, not being in the mood for social interactions (working interpersonal skills) is also a common trait associated with depression or anxiety, as people with these conditions often withdraw from social activities.
	w hours later, she was gone. Thinking back, I believe she suffered from severe depression as far back as my very early childhood. My mother had multiple breast biopsies before the age of 50 but all were benign.	unclear context (is rating messenger?), but explicit reference to past severe depressive symptoms in relation to current event (death?) in mother's life	0	0	The message does not express the writer's own feelings of depression or anxiety. Instead, it appears to be a reflective and neutral passage discussing the writer's mother's possible struggles with depression and her medical history. The tone is observational and does not convey any emotional distress or personal struggles with mental health.
	So according to billing they will not do that, so I guess come 10/16 I will sign up for the new plan and then begin the process to find all new Doctors that I will begin seeing 1//1/24, once I do that I will let your office know, so come 1/1/24 I can get my records sent to my new Doctors. I can not begin to put in to words how very sad and anxious this makes me.	explcit reference to sadness and anxiety in the context of separation threat/loss	1	1	The person explicitly states that they are feeling "very sad and anxious" about the situation, which are common symptoms of depression and anxiety. The use of strong emotional language and the expression of overwhelming emotions also suggest that the person is experiencing distress.
	I am having an energy problem and I'm sure it's my thyroid. I am sleeping or tired all day and eating and gaining weight. I have never been this unmotivated in my life. Please give me your opinion.	amotivation (anhedonia), fatigue, sleep and appetite change, concern for thyroid as an explanation for mental/neurovegetative symptoms	1	1	The person is experiencing symptoms that can be related to depression, such as low energy, excessive sleepiness, weight gain, and a lack of motivation. Although they attribute these symptoms to a thyroid issue, the combination of these symptoms is also commonly associated with depression. Additionally, the fact that they mention being unmotivated, which is a common emotional symptom of depression…
	Sorry, just saw my latest lab test results and the doctor's message about my thyroid being low. Yes, I have been taking the thyroid as directed. Have also been feeling more tired and less energetic than usual.	borderline: subjective concern is only energy in setting of known hypothyroidism. No indication of other depressive symptoms, but risk for this is elevated in setting of hypothyroidism, so warrants concern.	1	1	The person mentions feeling "more tired and less energetic than usual", which can be symptoms of depression. Additionally, they are concerned about their lab test results and the doctor's message, which may indicate anxiety about their health.
	Continues to be tired and fatigue which I truly think it all had to do with his iron and anemia.	unclear, concerning for sources of fatigue that a family member is attributing to anemia, but which may not be so. Threshold for suspicion of depression is lower given that the patient is being talked about in third person	1	0	The message mentions tiredness and fatigue, but attributes it to a physical cause (iron and anemia) rather than expressing feelings of sadness, hopelessness, or excessive worry that are typical of depression or anxiety. The tone is also neutral and matter-of-fact, without any emotional language that might suggest mental health concerns.
	Today was a stressful day as I juggled numerous issues to work towards completing a number of items prior to returning to Maine for Mom's memorial.	focus of message is solely stress, in context of loss of a parent	1	1	The person mentions having a "stressful day" and is dealing with the emotional weight of preparing for their mom's memorial, which suggests they may be experiencing anxiety or emotional distress.
	Since they came my anginal pain, hypertension, anxiety and depression all disappeared at once.	reference to anxiety and depression is re: their disappearance. No current concern.	0	0	Although the person mentions anxiety and depression, they state that these conditions have "all disappeared at once", indicating that they are no longer experiencing symptoms.
	I'm wondering if the duloxetine could be part of the current problem. I am shaky, nauseated, tired, constipated and dry mouth. I believe these are side effects of this drug.	reference to worseneing physical symptoms and fatigue in context of antidepressant medication trial, concern for side effects of antidepressant.	1	1	The person is experiencing several physical symptoms that they attribute to a medication (duloxetine), which is often used to treat depression and anxiety. The fact that they are taking this medication and are concerned about its side effects suggests that they may be struggling with their mental health. Additionally, the physical symptoms they are experiencing, such as shakiness and nausea, can …
	I saw teh doctor, he's recommending an spinal MRI, is there any way I could get something to relax me before going into tube? I use to be able to tolerate it but as I got older I feel more anxious and nervous.	explcit reference to intolerable anxiety in context of a medical procedure	1	1	The person mentions feeling anxious and nervous about undergoing an MRI, which is a specific situation that triggers their anxiety. They also mention that their anxiety has increased with age, suggesting a potential progression of anxiety symptoms over time. Additionally, they are seeking a way to relax before the procedure, which implies that their anxiety is impacting their daily life and they …
	Dr also referred my husband to the Memory and Parkinson's Clinics. I am very anxious to get those appointments set, but I have not heard from them. Do you know whether there are numbers I could call directly? He is declining very rapidly. I should be able to start him on the Parkinson's Rx that Dr prescribed later today. Perhaps that will slow things down.	this is perhaps a threshold case -- messenger sounds herself anxious, though the patient being referred to does not necessarily seem so (though evidently has a disabling and progressive neuropsychiatric illness). Messenger's reference to anxiety is explicit, and while this doesn't suggest an anxiety disorder, she would likely benefit from support given acuity of concern.	1	1	The person mentions being "very anxious" about getting appointments set, indicating a state of heightened worry and concern, which is a characteristic symptom of anxiety. Additionally, the context of their husband's rapid decline and the pressure to manage his care may be contributing to their anxious state.
		Benchmark		OpenAI o1
	msg	clinician_reasons	label	Prediction	Reasoning
	Can you please look a the metabolic panel. I have not been feeling good since the 26 December. Throwing up. Also I am having a small flare up of pain. But I am nauseated, tired,vomiting, and going to the bathroom every hour almost.	indications of physical illness and fatigue, but no indications of sadness, anhedonia or anxiety disproportionate to context	0	0	Reason: The person describes physical symptoms (nausea, vomiting, fatigue) without any clear indication of depression or anxiety.
	I'm so very tired of feeling like crap. I made myself take a walk today and nearly passed out when I got inside. I stumbled to the bed. And I had not taken. Maybe GI will have something new to offer. Right now I feel like I need the ED, pain nausea headache chest pain, my body is not happy.	this seem to express "demoralization" (https://pmc.ncbi.nlm.nih.gov/articles/PMC1896303/) more than a clear DSDM depressive or anxiety disorder depression itself; but I will score as "yes" because I think the message suggests need for psychosocial intervention beyond just medical treatment	1	0	Reason: The person expresses significant physical distress (tiredness, near passing out) but does not show signs of depression or anxiety; the focus remains on medical/physical issues.
	I'm definitely not as dizzy but still get lightheaded and slightly dizzy at times. Today I feel awful. I feel weak, so nauseous, stomach pain and general blah. Plus I'm so tired. I still feel like if I would not wake up would be great. But I wake up and wish when I wake up I would feel great. Oh well.	passive SI, fatigue, anhedonia ("blah")	1	1	Reason: The person states “I still feel like if I would not wake up would be great,” which suggests a depressive or hopeless feeling.
	I have been using my walker for several months now, and I am noticing that I am getting weaker and the black walker no longer serves me well. I live at a condo with long hallways from my front door to the elevator. By the time I arrive at the elevator, I am exhausted!!	focus is physical weakness	0	0	Reason: The individual highlights mobility issues and physical exhaustion from using a walker, with no mention of anxiety or depression.
	I've increased the Jardiance to 20 from the original 10 I was taking to try and regulate my blood glucose. The past 4 days have been raising havoc with my blood pressure. Since Friday I have been exhausted and not even able to take my usual walk.	focus is physical weakness in the context of diabetes and HTN management and potenital adverse effects of medication	0	0	Reason: The complaint is about blood sugar changes and fatigue; there is no indication of depressed mood or anxiety.
	It's been 2 weeks since I started the Ozempic. I take my sugar in the morning when I get up and my machine reads high. I'm also tired all the time and my brain is foggy. Do u think it's because my sugar is high?	fatigue and poor concentration are potential flags, but no clear indication of sadness, anhedonia, anxiety, or behavioral risk	0	0	Reason: The focus is on high blood sugar and tiredness. There is no mention of emotional distress indicative of depression or anxiety.
	I also couldn't take the tiredness at all anymore so I went back to my old dose of levothyroxine.	tiredness here is attributed to hypothyroidism, no clear indication of depression or anxiety (though the "I couldn't take" expression suggests some vulnerability, ie intolerance of affect)	0	0	Reason: The complaint centers on tiredness from levothyroxine dosage. No explicit depression or anxiety is described.
	I'm taking new anti nausea medication, but still vomiting at least a couple times a day. No more blood. I've been super dizzy and lightheaded and sleepy. I've been doing at least one small chore out side for some sun each day. The MRI was last night the tech said results tomorrow. I'll feel less stress with the results.	stress is identified as an explicit concern; patient presents efforts "to see sun" and do "one small chore" as if a behavioral activation strategy, seemingly to address mood, energy, sleep concerns.	0	0	Reason: While the person mentions feeling stressed awaiting MRI results, this appears to be normal situational worry rather than a broader anxiety or depressive pattern.
	I tested positive for COVID yesterday and again today when I retested. I am feverish, but now is having symptoms of severe cough and tiredness.	COVID is focus, no indication of depressive or anxious distress	0	0	Reason: The symptoms (fever, cough, tiredness) relate to COVID; no clear sign of depression or anxiety is evident.
	I currently only have 3 pills left of my amlodipine. Am I able to get a prescription for a low amount of pills to last until I can get my visit schedule with my doctor? I take this pill every day for my blood pressure and would feel extremely anxious if I run out and my blood pressure gets really high.	patient identifies potential anxiety as a threat (eg anticipatory anxiety)	1	1	Reason: The individual explicitly states feeling “extremely anxious” about running out of blood pressure medication, indicating anxiety.
	I believe I have the flu super tired, nausea, diarrhea migraine that will not be helped with my medication nausea that is not helped from my medication extremely tired. I don't know what to do. I have talked to several people who all have flu like symptoms, what am I supposed to do?	describes acute flu-like illness; helplessness suggests vulnerability, but no explicit psychiatric symptom complaint	0	0	Reason: The speaker describes flu-like symptoms (fatigue, nausea, diarrhea) and uncertainty about how to proceed but does not express or imply anxiety or depression.
	I experience significant muscle weakness, pain, and fatigue and was having trouble getting through ADLs. This was concerning to me, as the symptoms can be adverse effects of those meds. Have seen much improvement but I am having joint pain in my hands, lower back and right hip that is difficult to manage. Constantly dropping things from my right hand.	anxiety suggested by use of medical terms (ADLs), reading about side effects and fearing the potential of these, distress related to uncertainty	0	0	Reason: The focus is on physical symptoms (weakness, pain, fatigue, joint pain). No mention of depression or anxiety.
	I don't know what happened, but last night I noticed my big toenail was bleeding. I washed it, and tried to determine where the blood was coming from. I couldn't do anything. But now the entire nail has turned back and blue and is painful. As a diabetic, this is scary!	"Scary" symptoms seem reasonably so!	0	0	Reason: The speaker is worried about a bleeding toenail, which is a normal health concern for a diabetic, not an indication of clinical anxiety or depression.
	My dad continues to be bed bound and is in extreme pain. We will reach out to the pain clinic, but this is an issue and he feels anxious about the thought of not having pain meds.	(Assuming rating dad's condition by proxy, in as much as messanger is a family member). Expresses anticipatory anxiety in context of chronic pain	1	1	Reason: The father “feels anxious about the thought of not having pain meds,” explicitly indicating anxiety.
	runny nose, stuffy nose, sneezing, coughing, slight headache, body aches, very tired.	URI symptoms, not psychiatric	0	0	Reason: Describes common cold or flu symptoms with no indication of anxiety or depression.
	The sore throat, the muscle weakness, and the extreme tiredness.	viral/infectious symptoms, not psychiatric	0	0	Reason: Lists physical symptoms (sore throat, weakness, fatigue) without mentioning anxious or depressed feelings.
	My concussion is pretty straightforward; if I think too much I get light sensitive, headache and if I don't rest, then I feel nauseous. Also, I am so tired!	post concussive symptoms (no expression of concern re: uncertainty or mood)	0	0	Reason: Concussion-related cognitive and physical symptoms (light sensitivity, headache, nausea). No indication of anxiety or depression.
	I feel absolutely exhausted dizzy and wiped out and my foot is still red and swollen and warm. The doctor said if it's not better in 48 hours to come back to ER.	acute inflammatory/systemic concern (eg trauma or DVT?)	0	0	Reason: Reports exhaustion and a foot infection concern. No mention of depression or anxiety.
	Feeling a bit better - I went to the ER Friday morning and was diagnosed with pericarditis - the shortness of breath isn't as severe, but I'm still experiencing a little chest and back pain and exhaustion - nothing I can't handle, however I finished the furosemide yesterday and have noticed my feet and ankles are a little swollen.	systemic/cardiovascular symptoms, positive expression of reslilience/coping	0	0	Reason: Describes pericarditis diagnosis and associated pain/exhaustion. No sign of anxiety or depression.
	The UTI is still there. My stomach is acting up. Pain and hard as a rock at times. Nauseated in the morning, when I wake up. No diarrhea. Lightheaded and very tired. What should I do?	some helplessness, but content very focused on systemic/urinary sx	0	0	Reason: Physical symptoms of UTI, gastrointestinal issues, and tiredness. No explicit anxiety or depression.
	Here is a copy of the Thyroid Panel taken on December 5th and compare the test taken on a month ago. I'm experiencing serious symptoms. So exhausted, constipated, having problems.	endorses exhaustion plus vague, concerning content: "serious symptoms" "having problems". Thyroid focus also a proxy (as cause or rule out) for depressive or anxious psychiatric symptoms	0	0	Reason: Concern over thyroid panel results and fatigue. No mention of anxiety or depression.
	Hi Dr, I have an update and some questions. The swelling in my father's legs has been greatly reduced. However, he remains very weak, in a bad mood, and confused (talking about the distant past). He cannot get up without assistance. He is eating a little bit. I examined his backside and found what looks like a bedsore close to his rectum. I bought Calmoseptine. We'll try to keep the sore clean an…	Perhaps we can discuss: not depression or anxiety specifically, but symptoms (irritability, confusion, disorientation (in time)) in context of bed sore suggest delirium, whicih is an acute psychiatric concern	0	0	Reason: Father has physical weakness, confusion, and mood changes, but does not explicitly express anxiety or depression.
	Turns out I cannot schedule a chest US with contrast because Dr A ordered it WITHOUT contrast. I would like Dr B's opinion on the pre-medications I suggested. (My reaction to the contrast dye is hives and nausea. My reaction to steroids is anxiety.)	describes anxiety as an AE of steroid medication, but not a current concern	0	0	Reason: The speaker mentions “my reaction to steroids is anxiety,” referring to a medication side effect, not an ongoing anxious or depressed mood.
	It would be nice if you could fill it to CVS a few days ahead of the due date. I get anxious if it's not available. Sunday delivery is always iffy. I should be able to pick it up on Saturday, Friday would be nicer. I won't start them until I am out of the order I have. I will be out on Saturday.	indicates potential for anxiety with disruption in medication access, but doesn't currently seem anxious. Message is polite and factual.	0	1	Reason: The speaker explicitly states, “I get anxious if it’s not available,” showing anxiety about filling the prescription.
	I do not remember declining the inhibitors or cost of them is 2015. Yes, I could go that route when we discuss this and I would like to have a stress test. I am somewhat relieved to find out what is slowing me down and felt something is wrong.	"stress" here refers to a cardiac stress test. Only expression of emotion in message is positive ("relief")	0	0	Reason: The speaker is relieved to discover the cause of their symptoms and wants further testing but does not express anxiety or depression.
	Groin, entire abdomen is uncomfortable - diagnosed T2 diabetic in July, which has been under control with no meds. Absolutely impossible to get into see my primary care doctor. Pain is 4-6 on the scale.	acute groin/abdomen concern noted, frustration with access, pain, but no overt depressive or anxiety symptoms noted.	0	0	Reason: The message focuses on physical discomfort and difficulty seeing the doctor, with no clear indications of depression or anxiety.
	I'm tired of bleeding all the time. What do I do? I'm beginning not to be able to get along during the day.	vague concern for functional decline, intolerance of physical symptom, helplessness, concerning for demoralization. Not clear, but would wish this flagged for follow up.	1	0	Reason: Although the person is distressed about bleeding and struggling daily, the details point primarily to a physical/medical issue rather than explicit depression or anxiety.
	SHe's having trouble with mental concentration. Yesterday and today she can speak in full sentences when she speaks but she has trouble making simple decisions and just shuts down. All signs are okay, no fever, good BP, good oxygen numbers, no physical distress. She says her bowel movements are normal. I'm not sure how to proceed and I'm concerned. Do you think she might need an iron supplement? …	explicit concern for a mental symptoms in absence of clear physical signs/symptoms.	0	0	Reason: The message concerns trouble with concentration and possible iron deficiency but does not suggest depression or anxiety.
	I'm not in the mood for working my interpersonal skills because I'm in so much pain.	suggests irritabilitiy, pain and interpersonal dysfunction	1	0	Reason: The lack of motivation to work on interpersonal skills is attributed directly to physical pain rather than depression or anxiety.
	w hours later, she was gone. Thinking back, I believe she suffered from severe depression as far back as my very early childhood. My mother had multiple breast biopsies before the age of 50 but all were benign.	unclear context (is rating messenger?), but explicit reference to past severe depressive symptoms in relation to current event (death?) in mother's life	0	1	Reason: The speaker states that the mother “suffered from severe depression,” indicating a clear reference to depression.
	So according to billing they will not do that, so I guess come 10/16 I will sign up for the new plan and then begin the process to find all new Doctors that I will begin seeing 1//1/24, once I do that I will let your office know, so come 1/1/24 I can get my records sent to my new Doctors. I can not begin to put in to words how very sad and anxious this makes me.	explcit reference to sadness and anxiety in the context of separation threat/loss	1	1	Reason: The person says they feel “very sad and anxious,” explicitly indicating anxiety/depression.
	I am having an energy problem and I'm sure it's my thyroid. I am sleeping or tired all day and eating and gaining weight. I have never been this unmotivated in my life. Please give me your opinion.	amotivation (anhedonia), fatigue, sleep and appetite change, concern for thyroid as an explanation for mental/neurovegetative symptoms	1	0	Reason: The person attributes tiredness and lack of motivation to a thyroid problem and does not clearly describe symptoms of anxiety or depression.
	Sorry, just saw my latest lab test results and the doctor's message about my thyroid being low. Yes, I have been taking the thyroid as directed. Have also been feeling more tired and less energetic than usual.	borderline: subjective concern is only energy in setting of known hypothyroidism. No indication of other depressive symptoms, but risk for this is elevated in setting of hypothyroidism, so warrants concern.	1	0	Reason: The complaint of tiredness and low energy is linked to low thyroid levels; there is no explicit reference to depression or anxiety.
	Continues to be tired and fatigue which I truly think it all had to do with his iron and anemia.	unclear, concerning for sources of fatigue that a family member is attributing to anemia, but which may not be so. Threshold for suspicion of depression is lower given that the patient is being talked about in third person	1	0	Reason: The fatigue is attributed to iron and anemia; no mention of depression or anxiety.
	Today was a stressful day as I juggled numerous issues to work towards completing a number of items prior to returning to Maine for Mom's memorial.	focus of message is solely stress, in context of loss of a parent	1	0	Reason: Feeling “stressed” does not necessarily equate to having an anxiety disorder or depression; it appears more like situational stress.
	Since they came my anginal pain, hypertension, anxiety and depression all disappeared at once.	reference to anxiety and depression is re: their disappearance. No current concern.	0	1	Reason: The person directly mentions that their “anxiety and depression” disappeared, thus confirming they had those conditions.
	I'm wondering if the duloxetine could be part of the current problem. I am shaky, nauseated, tired, constipated and dry mouth. I believe these are side effects of this drug.	reference to worseneing physical symptoms and fatigue in context of antidepressant medication trial, concern for side effects of antidepressant.	1	0	Reason: The focus is on side effects of duloxetine (e.g., shakiness, nausea) rather than stating ongoing depression or anxiety problems.
	I saw teh doctor, he's recommending an spinal MRI, is there any way I could get something to relax me before going into tube? I use to be able to tolerate it but as I got older I feel more anxious and nervous.	explcit reference to intolerable anxiety in context of a medical procedure	1	1	Reason: The person explicitly says they feel “anxious and nervous” about the MRI.
	Dr also referred my husband to the Memory and Parkinson's Clinics. I am very anxious to get those appointments set, but I have not heard from them. Do you know whether there are numbers I could call directly? He is declining very rapidly. I should be able to start him on the Parkinson's Rx that Dr prescribed later today. Perhaps that will slow things down.	this is perhaps a threshold case -- messenger sounds herself anxious, though the patient being referred to does not necessarily seem so (though evidently has a disabling and progressive neuropsychiatric illness). Messenger's reference to anxiety is explicit, and while this doesn't suggest an anxiety disorder, she would likely benefit from support given acuity of concern.	1	1	Reason: The person states they are “very anxious” to get appointments set and is clearly worried about their husband’s situation.
		Benchmark		OpenAI o3-mini
	msg	clinician_reasons	label	Prediction	Reasoning
	Can you please look a the metabolic panel. I have not been feeling good since the 26 December. Throwing up. Also I am having a small flare up of pain. But I am nauseated, tired,vomiting, and going to the bathroom every hour almost.	indications of physical illness and fatigue, but no indications of sadness, anhedonia or anxiety disproportionate to context	0	0	Reason: The message centers on physical symptoms (vomiting, nausea, pain) and does not express feelings of depression or anxiety.
	I'm so very tired of feeling like crap. I made myself take a walk today and nearly passed out when I got inside. I stumbled to the bed. And I had not taken. Maybe GI will have something new to offer. Right now I feel like I need the ED, pain nausea headache chest pain, my body is not happy.	this seem to express "demoralization" (https://pmc.ncbi.nlm.nih.gov/articles/PMC1896303/) more than a clear DSDM depressive or anxiety disorder depression itself; but I will score as "yes" because I think the message suggests need for psychosocial intervention beyond just medical treatment	1	1	Reason: Although the tone is frustrated and negative (“feeling like crap”), the focus is on physical symptoms and exhaustion rather than on feelings of depression or anxiety.
	I'm definitely not as dizzy but still get lightheaded and slightly dizzy at times. Today I feel awful. I feel weak, so nauseous, stomach pain and general blah. Plus I'm so tired. I still feel like if I would not wake up would be great. But I wake up and wish when I wake up I would feel great. Oh well.	passive SI, fatigue, anhedonia ("blah")	1	1	Reason: The message includes statements such as “I still feel like if I would not wake up would be great” and a wish that waking up felt better. These expressions suggest suicidal ideation and hopelessness, which are indicators of depression.
	I have been using my walker for several months now, and I am noticing that I am getting weaker and the black walker no longer serves me well. I live at a condo with long hallways from my front door to the elevator. By the time I arrive at the elevator, I am exhausted!!	focus is physical weakness	0	0	Reason: The message describes physical decline and exhaustion related to mobility without mentioning emotional distress, depression, or anxiety.
	I've increased the Jardiance to 20 from the original 10 I was taking to try and regulate my blood glucose. The past 4 days have been raising havoc with my blood pressure. Since Friday I have been exhausted and not even able to take my usual walk.	focus is physical weakness in the context of diabetes and HTN management and potenital adverse effects of medication	0	0	Reason: The focus is on management of blood glucose and blood pressure with resulting physical exhaustion. There is no indication of depression or anxiety in the tone.
	It's been 2 weeks since I started the Ozempic. I take my sugar in the morning when I get up and my machine reads high. I'm also tired all the time and my brain is foggy. Do u think it's because my sugar is high?	fatigue and poor concentration are potential flags, but no clear indication of sadness, anhedonia, anxiety, or behavioral risk	0	0	Reason: The message is concerned with medication effects and high blood sugar, with the tiredness and brain fog attributed to physical causes rather than a mood disorder.
	I also couldn't take the tiredness at all anymore so I went back to my old dose of levothyroxine.	tiredness here is attributed to hypothyroidism, no clear indication of depression or anxiety (though the "I couldn't take" expression suggests some vulnerability, ie intolerance of affect)	0	0	Reason: This statement describes a change in medication to manage tiredness but does not include expressions of depression or anxiety.
	I'm taking new anti nausea medication, but still vomiting at least a couple times a day. No more blood. I've been super dizzy and lightheaded and sleepy. I've been doing at least one small chore out side for some sun each day. The MRI was last night the tech said results tomorrow. I'll feel less stress with the results.	stress is identified as an explicit concern; patient presents efforts "to see sun" and do "one small chore" as if a behavioral activation strategy, seemingly to address mood, energy, sleep concerns.	0	1	Reason: Although the person mentions feeling “less stress” when awaiting test results, the primary concerns remain physical symptoms (vomiting, dizziness, lightheadedness) rather than an indication of a clinical level of anxiety.
	I tested positive for COVID yesterday and again today when I retested. I am feverish, but now is having symptoms of severe cough and tiredness.	COVID is focus, no indication of depressive or anxious distress	0	0	Reason: The message relates to symptoms of COVID (fever, cough, tiredness) and does not mention depression or anxiety.
	I currently only have 3 pills left of my amlodipine. Am I able to get a prescription for a low amount of pills to last until I can get my visit schedule with my doctor? I take this pill every day for my blood pressure and would feel extremely anxious if I run out and my blood pressure gets really high.	patient identifies potential anxiety as a threat (eg anticipatory anxiety)	1	1	Reason: The person explicitly states that they “would feel extremely anxious” if they ran out of their blood pressure medication, which is a clear expression of anxiety.
	I believe I have the flu super tired, nausea, diarrhea migraine that will not be helped with my medication nausea that is not helped from my medication extremely tired. I don't know what to do. I have talked to several people who all have flu like symptoms, what am I supposed to do?	describes acute flu-like illness; helplessness suggests vulnerability, but no explicit psychiatric symptom complaint	0	0	Reason: The message describes several physical symptoms (flu‐like symptoms, nausea, diarrhea, migraine) and confusion about what to do, but does not include clear signs or language that indicates depression or anxiety.
	I experience significant muscle weakness, pain, and fatigue and was having trouble getting through ADLs. This was concerning to me, as the symptoms can be adverse effects of those meds. Have seen much improvement but I am having joint pain in my hands, lower back and right hip that is difficult to manage. Constantly dropping things from my right hand.	anxiety suggested by use of medical terms (ADLs), reading about side effects and fearing the potential of these, distress related to uncertainty	0	0	Reason: The focus is on physical symptoms (muscle weakness, pain, fatigue) affecting daily activities. There is no mention of feelings of depression or anxiety.
	I don't know what happened, but last night I noticed my big toenail was bleeding. I washed it, and tried to determine where the blood was coming from. I couldn't do anything. But now the entire nail has turned back and blue and is painful. As a diabetic, this is scary!	"Scary" symptoms seem reasonably so!	0	0	Reason: The concern here is about a physical injury (bleeding and painful, discolored toenail) and the fear associated with a diabetic complication; it does not explicitly indicate depression or anxiety.
	My dad continues to be bed bound and is in extreme pain. We will reach out to the pain clinic, but this is an issue and he feels anxious about the thought of not having pain meds.	(Assuming rating dad's condition by proxy, in as much as messanger is a family member). Expresses anticipatory anxiety in context of chronic pain	1	1	Reason: Although the message is about the person’s father, it explicitly states that he “feels anxious about the thought of not having pain meds.” This clear mention of anxiety qualifies for classification as 1.
	runny nose, stuffy nose, sneezing, coughing, slight headache, body aches, very tired.	URI symptoms, not psychiatric	0	0	Reason: This message only lists typical upper respiratory and flu-like symptoms without any indication of depression or anxiety.
	The sore throat, the muscle weakness, and the extreme tiredness.	viral/infectious symptoms, not psychiatric	0	0	Reason: The message merely describes physical symptoms (sore throat, muscle weakness, extreme tiredness) with no indicators of depression or anxiety.
	My concussion is pretty straightforward; if I think too much I get light sensitive, headache and if I don't rest, then I feel nauseous. Also, I am so tired!	post concussive symptoms (no expression of concern re: uncertainty or mood)	0	0	Reason: Although the message describes a reaction to concussion—symptoms like light sensitivity, headache, and nausea—it does not express any depressive or anxious feelings; it is focused solely on physical effects.
	I feel absolutely exhausted dizzy and wiped out and my foot is still red and swollen and warm. The doctor said if it's not better in 48 hours to come back to ER.	acute inflammatory/systemic concern (eg trauma or DVT?)	0	0	Reason: The symptoms described (exhaustion, dizziness, swollen foot) are physical in nature, and there is no mention of depression or anxiety
	Feeling a bit better - I went to the ER Friday morning and was diagnosed with pericarditis - the shortness of breath isn't as severe, but I'm still experiencing a little chest and back pain and exhaustion - nothing I can't handle, however I finished the furosemide yesterday and have noticed my feet and ankles are a little swollen.	systemic/cardiovascular symptoms, positive expression of reslilience/coping	0	0	Reason: The message details physical symptoms related to pericarditis and its aftermath without any indications of depression or anxiety.
	The UTI is still there. My stomach is acting up. Pain and hard as a rock at times. Nauseated in the morning, when I wake up. No diarrhea. Lightheaded and very tired. What should I do?	some helplessness, but content very focused on systemic/urinary sx	0	0	Reason: The message concerns a UTI and various physical symptoms (stomach issues, pain, lightheadedness) without any clear emotional distress or expressions of depression or anxiety.
	Here is a copy of the Thyroid Panel taken on December 5th and compare the test taken on a month ago. I'm experiencing serious symptoms. So exhausted, constipated, having problems.	endorses exhaustion plus vague, concerning content: "serious symptoms" "having problems". Thyroid focus also a proxy (as cause or rule out) for depressive or anxious psychiatric symptoms	0	0	Reason: The focus of the message is on physical symptoms related to thyroid issues (exhaustion, constipation) without any evidence of depression or anxiety.
	Hi Dr, I have an update and some questions. The swelling in my father's legs has been greatly reduced. However, he remains very weak, in a bad mood, and confused (talking about the distant past). He cannot get up without assistance. He is eating a little bit. I examined his backside and found what looks like a bedsore close to his rectum. I bought Calmoseptine. We'll try to keep the sore clean an…	Perhaps we can discuss: not depression or anxiety specifically, but symptoms (irritability, confusion, disorientation (in time)) in context of bed sore suggest delirium, whicih is an acute psychiatric concern	0	0	Reason: Although the update describes the father as being “in a bad mood” and confused, the language does not clearly indicate a depressive or anxiety disorder. The primary focus is on physical weakness and cognitive impairment rather than psychiatric symptoms.
	Turns out I cannot schedule a chest US with contrast because Dr A ordered it WITHOUT contrast. I would like Dr B's opinion on the pre-medications I suggested. (My reaction to the contrast dye is hives and nausea. My reaction to steroids is anxiety.)	describes anxiety as an AE of steroid medication, but not a current concern	0	1	Reason: The sender explicitly notes that their reaction to steroids includes anxiety, which directly indicates the presence of anxious symptoms.
	It would be nice if you could fill it to CVS a few days ahead of the due date. I get anxious if it's not available. Sunday delivery is always iffy. I should be able to pick it up on Saturday, Friday would be nicer. I won't start them until I am out of the order I have. I will be out on Saturday.	indicates potential for anxiety with disruption in medication access, but doesn't currently seem anxious. Message is polite and factual.	0	1	Reason: The message clearly states, “I get anxious if it's not available,” showing a direct expression of anxiety regarding medication availability.
	I do not remember declining the inhibitors or cost of them is 2015. Yes, I could go that route when we discuss this and I would like to have a stress test. I am somewhat relieved to find out what is slowing me down and felt something is wrong.	"stress" here refers to a cardiac stress test. Only expression of emotion in message is positive ("relief")	0	0	Reason: The message discusses diagnostic tests, treatment options, and some relief upon learning more about the situation, but it does not clearly express feelings of depression or anxiety.
	Groin, entire abdomen is uncomfortable - diagnosed T2 diabetic in July, which has been under control with no meds. Absolutely impossible to get into see my primary care doctor. Pain is 4-6 on the scale.	acute groin/abdomen concern noted, frustration with access, pain, but no overt depressive or anxiety symptoms noted.	0	0	Reason: The message focuses on physical discomfort and difficulty accessing care; there is no mention of depressive or anxious feelings.
	I'm tired of bleeding all the time. What do I do? I'm beginning not to be able to get along during the day.	vague concern for functional decline, intolerance of physical symptom, helplessness, concerning for demoralization. Not clear, but would wish this flagged for follow up.	1	1	Reason: Although the sender expresses frustration ("I'm tired of bleeding all the time" and difficulty getting along during the day), the language centers on a physical health issue rather than clearly expressing depression or anxiety.
	SHe's having trouble with mental concentration. Yesterday and today she can speak in full sentences when she speaks but she has trouble making simple decisions and just shuts down. All signs are okay, no fever, good BP, good oxygen numbers, no physical distress. She says her bowel movements are normal. I'm not sure how to proceed and I'm concerned. Do you think she might need an iron supplement? …	explicit concern for a mental symptoms in absence of clear physical signs/symptoms.	0	1	Reason: The concern is about cognitive functioning in someone else (trouble with concentration and decision-making), and there is no indication that the sender is experiencing depression or anxiety.
	I'm not in the mood for working my interpersonal skills because I'm in so much pain.	suggests irritabilitiy, pain and interpersonal dysfunction	1	1	Reason: The message states a reluctance to work on interpersonal skills due to pain; while it reflects discomfort and avoidance, it does not clearly indicate symptoms of depression or anxiety.
	w hours later, she was gone. Thinking back, I believe she suffered from severe depression as far back as my very early childhood. My mother had multiple breast biopsies before the age of 50 but all were benign.	unclear context (is rating messenger?), but explicit reference to past severe depressive symptoms in relation to current event (death?) in mother's life	0	0	Reason: The speaker reflects on another person's past severe depression rather than describing their own current feelings of depression or anxiety.
	So according to billing they will not do that, so I guess come 10/16 I will sign up for the new plan and then begin the process to find all new Doctors that I will begin seeing 1//1/24, once I do that I will let your office know, so come 1/1/24 I can get my records sent to my new Doctors. I can not begin to put in to words how very sad and anxious this makes me.	explcit reference to sadness and anxiety in the context of separation threat/loss	1	1	Reason: The sender explicitly states feeling "very sad and anxious" about the situation, directly indicating the presence of both depression and anxiety.
	I am having an energy problem and I'm sure it's my thyroid. I am sleeping or tired all day and eating and gaining weight. I have never been this unmotivated in my life. Please give me your opinion.	amotivation (anhedonia), fatigue, sleep and appetite change, concern for thyroid as an explanation for mental/neurovegetative symptoms	1	1	Reason: The sender describes persistent tiredness, weight gain, and a feeling of being "unmotivated"—symptoms that can be associated with depression—even if the cause is suspected to be thyroid-related.
	Sorry, just saw my latest lab test results and the doctor's message about my thyroid being low. Yes, I have been taking the thyroid as directed. Have also been feeling more tired and less energetic than usual.	borderline: subjective concern is only energy in setting of known hypothyroidism. No indication of other depressive symptoms, but risk for this is elevated in setting of hypothyroidism, so warrants concern.	1	1	Reason: Although the sender reports tiredness and decreased energy in relation to low thyroid hormone levels, there is no explicit expression of depression or anxiety.
	Continues to be tired and fatigue which I truly think it all had to do with his iron and anemia.	unclear, concerning for sources of fatigue that a family member is attributing to anemia, but which may not be so. Threshold for suspicion of depression is lower given that the patient is being talked about in third person	1	0	Reason: The focus is on physical fatigue likely related to iron and anemia issues, with no mention of emotional distress or anxiety.
	Today was a stressful day as I juggled numerous issues to work towards completing a number of items prior to returning to Maine for Mom's memorial.	focus of message is solely stress, in context of loss of a parent	1	1	Reason: The message describes a stressful day juggling responsibilities, but it does not include any clear signs or language that indicate depression or clinical anxiety.
	Since they came my anginal pain, hypertension, anxiety and depression all disappeared at once.	reference to anxiety and depression is re: their disappearance. No current concern.	0	0	Reason: The sender explicitly mentions that "anxiety and depression" were present and then disappeared, thereby confirming that they had experienced these conditions.
	I'm wondering if the duloxetine could be part of the current problem. I am shaky, nauseated, tired, constipated and dry mouth. I believe these are side effects of this drug.	reference to worseneing physical symptoms and fatigue in context of antidepressant medication trial, concern for side effects of antidepressant.	1	1	Reason: Although the sender lists several side effects they attribute to duloxetine, there is no direct mention of feeling depressed or anxious in this message.
	I saw teh doctor, he's recommending an spinal MRI, is there any way I could get something to relax me before going into tube? I use to be able to tolerate it but as I got older I feel more anxious and nervous.	explcit reference to intolerable anxiety in context of a medical procedure	1	1	Reason: The sender directly states feeling "more anxious and nervous" about undergoing an MRI and requests something to help them relax, clearly indicating anxiety.
	Dr also referred my husband to the Memory and Parkinson's Clinics. I am very anxious to get those appointments set, but I have not heard from them. Do you know whether there are numbers I could call directly? He is declining very rapidly. I should be able to start him on the Parkinson's Rx that Dr prescribed later today. Perhaps that will slow things down.	this is perhaps a threshold case -- messenger sounds herself anxious, though the patient being referred to does not necessarily seem so (though evidently has a disabling and progressive neuropsychiatric illness). Messenger's reference to anxiety is explicit, and while this doesn't suggest an anxiety disorder, she would likely benefit from support given acuity of concern.	1	1	Reason: The sender expresses being "very anxious" about scheduling appointments for their husband, which is a clear indication of anxiety.
		Benchmark		DeepSeek R1
	msg	clinician_reasons	label	Prediction	Reasoning
	Can you please look a the metabolic panel. I have not been feeling good since the 26 December. Throwing up. Also I am having a small flare up of pain. But I am nauseated, tired,vomiting, and going to the bathroom every hour almost.	indications of physical illness and fatigue, but no indications of sadness, anhedonia or anxiety disproportionate to context	0	0	Reason: Describes physical symptoms (vomiting, nausea, fatigue, frequent bathroom use) without explicit emotional distress or indicators of depression/anxiety.
	I'm so very tired of feeling like crap. I made myself take a walk today and nearly passed out when I got inside. I stumbled to the bed. And I had not taken. Maybe GI will have something new to offer. Right now I feel like I need the ED, pain nausea headache chest pain, my body is not happy.	this seem to express "demoralization" (https://pmc.ncbi.nlm.nih.gov/articles/PMC1896303/) more than a clear DSDM depressive or anxiety disorder depression itself; but I will score as "yes" because I think the message suggests need for psychosocial intervention beyond just medical treatment	1	1	Reason: Mentions frustration ("tired of feeling like crap"), physical distress, and a desire to seek emergency care, suggesting health-related anxiety.
	I'm definitely not as dizzy but still get lightheaded and slightly dizzy at times. Today I feel awful. I feel weak, so nauseous, stomach pain and general blah. Plus I'm so tired. I still feel like if I would not wake up would be great. But I wake up and wish when I wake up I would feel great. Oh well.	passive SI, fatigue, anhedonia ("blah")	1	1	Reason: Includes passive suicidal ideation ("I still feel like if I would not wake up would be great"), a hallmark of depression, alongside physical symptoms.
	I have been using my walker for several months now, and I am noticing that I am getting weaker and the black walker no longer serves me well. I live at a condo with long hallways from my front door to the elevator. By the time I arrive at the elevator, I am exhausted!!	focus is physical weakness	0	0	Reason: Focuses on physical limitations and fatigue due to mobility issues, with no emotional distress noted.
	I've increased the Jardiance to 20 from the original 10 I was taking to try and regulate my blood glucose. The past 4 days have been raising havoc with my blood pressure. Since Friday I have been exhausted and not even able to take my usual walk.	focus is physical weakness in the context of diabetes and HTN management and potenital adverse effects of medication	0	0	Reason: Discusses medication adjustments and physical exhaustion without references to mood or anxiety.
	It's been 2 weeks since I started the Ozempic. I take my sugar in the morning when I get up and my machine reads high. I'm also tired all the time and my brain is foggy. Do u think it's because my sugar is high?	fatigue and poor concentration are potential flags, but no clear indication of sadness, anhedonia, anxiety, or behavioral risk	0	0	Reason: Attributes fatigue and brain fog to high blood sugar; no emotional concerns raised.
	I also couldn't take the tiredness at all anymore so I went back to my old dose of levothyroxine.	tiredness here is attributed to hypothyroidism, no clear indication of depression or anxiety (though the "I couldn't take" expression suggests some vulnerability, ie intolerance of affect)	0	0	Reason: Adjusts medication due to side effects (tiredness) but lacks emotional context.
	I'm taking new anti nausea medication, but still vomiting at least a couple times a day. No more blood. I've been super dizzy and lightheaded and sleepy. I've been doing at least one small chore out side for some sun each day. The MRI was last night the tech said results tomorrow. I'll feel less stress with the results.	stress is identified as an explicit concern; patient presents efforts "to see sun" and do "one small chore" as if a behavioral activation strategy, seemingly to address mood, energy, sleep concerns.	0	1	Reason: Notes stress related to awaiting MRI results, indicating situational anxiety alongside physical symptoms.
	I tested positive for COVID yesterday and again today when I retested. I am feverish, but now is having symptoms of severe cough and tiredness.	COVID is focus, no indication of depressive or anxious distress	0	0	Reason: Reports COVID-19 symptoms (fever, cough, fatigue) without emotional distress.
	I currently only have 3 pills left of my amlodipine. Am I able to get a prescription for a low amount of pills to last until I can get my visit schedule with my doctor? I take this pill every day for my blood pressure and would feel extremely anxious if I run out and my blood pressure gets really high.	patient identifies potential anxiety as a threat (eg anticipatory anxiety)	1	1	Reason: Explicitly states feeling "extremely anxious" about medication access, directly indicating anxiety.
	I believe I have the flu super tired, nausea, diarrhea migraine that will not be helped with my medication nausea that is not helped from my medication extremely tired. I don't know what to do. I have talked to several people who all have flu like symptoms, what am I supposed to do?	describes acute flu-like illness; helplessness suggests vulnerability, but no explicit psychiatric symptom complaint	0	0	Reason: Focuses on flu-related physical symptoms and frustration with illness management, without explicit emotional distress.
	I experience significant muscle weakness, pain, and fatigue and was having trouble getting through ADLs. This was concerning to me, as the symptoms can be adverse effects of those meds. Have seen much improvement but I am having joint pain in my hands, lower back and right hip that is difficult to manage. Constantly dropping things from my right hand.	anxiety suggested by use of medical terms (ADLs), reading about side effects and fearing the potential of these, distress related to uncertainty	0	0	Reason: Describes physical symptoms and medication concerns; no direct mention of anxiety or depression.
	I don't know what happened, but last night I noticed my big toenail was bleeding. I washed it, and tried to determine where the blood was coming from. I couldn't do anything. But now the entire nail has turned back and blue and is painful. As a diabetic, this is scary!	"Scary" symptoms seem reasonably so!	0	0	Reason: Fear related to a diabetic complication (bleeding toenail) is situational and medically justified, not indicative of generalized anxiety.
	My dad continues to be bed bound and is in extreme pain. We will reach out to the pain clinic, but this is an issue and he feels anxious about the thought of not having pain meds.	(Assuming rating dad's condition by proxy, in as much as messanger is a family member). Expresses anticipatory anxiety in context of chronic pain	1	1	Reason: Explicitly states the father feels "anxious" about potential lack of pain medication.
	runny nose, stuffy nose, sneezing, coughing, slight headache, body aches, very tired.	URI symptoms, not psychiatric	0	0	Reason: Lists cold/flu symptoms (runny nose, fatigue) without emotional context.
	The sore throat, the muscle weakness, and the extreme tiredness.	viral/infectious symptoms, not psychiatric	0	0	Reason: Reports physical symptoms (sore throat, weakness, fatigue) without emotional distress.
	My concussion is pretty straightforward; if I think too much I get light sensitive, headache and if I don't rest, then I feel nauseous. Also, I am so tired!	post concussive symptoms (no expression of concern re: uncertainty or mood)	0	0	Reason: Concussion-related physical symptoms (light sensitivity, nausea, fatigue) are described; no mood concerns.
	I feel absolutely exhausted dizzy and wiped out and my foot is still red and swollen and warm. The doctor said if it's not better in 48 hours to come back to ER.	acute inflammatory/systemic concern (eg trauma or DVT?)	0	0	Reason: Focuses on dizziness, exhaustion, and following medical advice; no emotional indicators.
	Feeling a bit better - I went to the ER Friday morning and was diagnosed with pericarditis - the shortness of breath isn't as severe, but I'm still experiencing a little chest and back pain and exhaustion - nothing I can't handle, however I finished the furosemide yesterday and have noticed my feet and ankles are a little swollen.	systemic/cardiovascular symptoms, positive expression of reslilience/coping	0	0	Reason: Notes improvement in pericarditis symptoms and manages swelling; no anxiety/depression mentioned.
	The UTI is still there. My stomach is acting up. Pain and hard as a rock at times. Nauseated in the morning, when I wake up. No diarrhea. Lightheaded and very tired. What should I do?	some helplessness, but content very focused on systemic/urinary sx	0	0	Reason: UTI-related physical symptoms (nausea, lightheadedness) are emphasized; no emotional distress.
	Here is a copy of the Thyroid Panel taken on December 5th and compare the test taken on a month ago. I'm experiencing serious symptoms. So exhausted, constipated, having problems.	endorses exhaustion plus vague, concerning content: "serious symptoms" "having problems". Thyroid focus also a proxy (as cause or rule out) for depressive or anxious psychiatric symptoms	0	0	Reason: Thyroid-related fatigue and constipation are described as "serious symptoms," but no mood concerns.
	Hi Dr, I have an update and some questions. The swelling in my father's legs has been greatly reduced. However, he remains very weak, in a bad mood, and confused (talking about the distant past). He cannot get up without assistance. He is eating a little bit. I examined his backside and found what looks like a bedsore close to his rectum. I bought Calmoseptine. We'll try to keep the sore clean an…	Perhaps we can discuss: not depression or anxiety specifically, but symptoms (irritability, confusion, disorientation (in time)) in context of bed sore suggest delirium, whicih is an acute psychiatric concern	0	0	Reason: Mentions the father’s "bad mood," which may indicate depression in the context of declining health.
	Turns out I cannot schedule a chest US with contrast because Dr A ordered it WITHOUT contrast. I would like Dr B's opinion on the pre-medications I suggested. (My reaction to the contrast dye is hives and nausea. My reaction to steroids is anxiety.)	describes anxiety as an AE of steroid medication, but not a current concern	0	1	Reason: Directly states "anxiety" as a reaction to steroids, indicating a specific anxiety trigger.
	It would be nice if you could fill it to CVS a few days ahead of the due date. I get anxious if it's not available. Sunday delivery is always iffy. I should be able to pick it up on Saturday, Friday would be nicer. I won't start them until I am out of the order I have. I will be out on Saturday.	indicates potential for anxiety with disruption in medication access, but doesn't currently seem anxious. Message is polite and factual.	0	1	Reason: Explicitly states feeling "anxious" about medication availability and logistics.
	I do not remember declining the inhibitors or cost of them is 2015. Yes, I could go that route when we discuss this and I would like to have a stress test. I am somewhat relieved to find out what is slowing me down and felt something is wrong.	"stress" here refers to a cardiac stress test. Only expression of emotion in message is positive ("relief")	0	0	Reason: Expresses relief about identifying a health issue; no clear indicators of anxiety or depression.
	Groin, entire abdomen is uncomfortable - diagnosed T2 diabetic in July, which has been under control with no meds. Absolutely impossible to get into see my primary care doctor. Pain is 4-6 on the scale.	acute groin/abdomen concern noted, frustration with access, pain, but no overt depressive or anxiety symptoms noted.	0	0	Reason: Focuses on physical pain and logistical challenges accessing care, with no explicit mention of emotional distress.
	I'm tired of bleeding all the time. What do I do? I'm beginning not to be able to get along during the day.	vague concern for functional decline, intolerance of physical symptom, helplessness, concerning for demoralization. Not clear, but would wish this flagged for follow up.	1	1	Reason: Expresses frustration ("tired of bleeding") and functional impairment ("not able to get along during the day"), suggesting depressive symptoms.
	SHe's having trouble with mental concentration. Yesterday and today she can speak in full sentences when she speaks but she has trouble making simple decisions and just shuts down. All signs are okay, no fever, good BP, good oxygen numbers, no physical distress. She says her bowel movements are normal. I'm not sure how to proceed and I'm concerned. Do you think she might need an iron supplement? …	explicit concern for a mental symptoms in absence of clear physical signs/symptoms.	0	1	Reason: Describes mental health symptoms (trouble concentrating, decision-making difficulties, "shuts down") consistent with depression, despite normal physical signs.
	I'm not in the mood for working my interpersonal skills because I'm in so much pain.	suggests irritabilitiy, pain and interpersonal dysfunction	1	1	Reason: Attributes disengagement to acute pain rather than sustained emotional distress.
	w hours later, she was gone. Thinking back, I believe she suffered from severe depression as far back as my very early childhood. My mother had multiple breast biopsies before the age of 50 but all were benign.	unclear context (is rating messenger?), but explicit reference to past severe depressive symptoms in relation to current event (death?) in mother's life	0	0	Reason: Reflects on a family member’s historical depression; no indication of the speaker’s current mental state.
	So according to billing they will not do that, so I guess come 10/16 I will sign up for the new plan and then begin the process to find all new Doctors that I will begin seeing 1//1/24, once I do that I will let your office know, so come 1/1/24 I can get my records sent to my new Doctors. I can not begin to put in to words how very sad and anxious this makes me.	explcit reference to sadness and anxiety in the context of separation threat/loss	1	1	Reason: Explicitly states feeling "very sad and anxious" about healthcare changes.
	I am having an energy problem and I'm sure it's my thyroid. I am sleeping or tired all day and eating and gaining weight. I have never been this unmotivated in my life. Please give me your opinion.	amotivation (anhedonia), fatigue, sleep and appetite change, concern for thyroid as an explanation for mental/neurovegetative symptoms	1	1	Reason: Reports loss of motivation, fatigue, and weight gain—common depressive symptoms—even if attributed to thyroid issues.
	Sorry, just saw my latest lab test results and the doctor's message about my thyroid being low. Yes, I have been taking the thyroid as directed. Have also been feeling more tired and less energetic than usual.	borderline: subjective concern is only energy in setting of known hypothyroidism. No indication of other depressive symptoms, but risk for this is elevated in setting of hypothyroidism, so warrants concern.	1	1	Reason: Attributes fatigue to thyroid levels without emotional distress indicators.
	Continues to be tired and fatigue which I truly think it all had to do with his iron and anemia.	unclear, concerning for sources of fatigue that a family member is attributing to anemia, but which may not be so. Threshold for suspicion of depression is lower given that the patient is being talked about in third person	1	0	Reason: Links fatigue to anemia/iron deficiency; no mood-related concerns.
	Today was a stressful day as I juggled numerous issues to work towards completing a number of items prior to returning to Maine for Mom's memorial.	focus of message is solely stress, in context of loss of a parent	1	1	Reason: Situational stress tied to a memorial event, not generalized anxiety or depression.
	Since they came my anginal pain, hypertension, anxiety and depression all disappeared at once.	reference to anxiety and depression is re: their disappearance. No current concern.	0	0	Reason: Notes resolved anxiety/depression; focuses on past improvement.
	I'm wondering if the duloxetine could be part of the current problem. I am shaky, nauseated, tired, constipated and dry mouth. I believe these are side effects of this drug.	reference to worseneing physical symptoms and fatigue in context of antidepressant medication trial, concern for side effects of antidepressant.	1	1	Reason: Describes medication side effects (physical symptoms) without emotional distress.
	I saw teh doctor, he's recommending an spinal MRI, is there any way I could get something to relax me before going into tube? I use to be able to tolerate it but as I got older I feel more anxious and nervous.	explcit reference to intolerable anxiety in context of a medical procedure	1	1	Reason: Directly cites increased anxiety and nervousness about medical procedures.
	Dr also referred my husband to the Memory and Parkinson's Clinics. I am very anxious to get those appointments set, but I have not heard from them. Do you know whether there are numbers I could call directly? He is declining very rapidly. I should be able to start him on the Parkinson's Rx that Dr prescribed later today. Perhaps that will slow things down.	this is perhaps a threshold case -- messenger sounds herself anxious, though the patient being referred to does not necessarily seem so (though evidently has a disabling and progressive neuropsychiatric illness). Messenger's reference to anxiety is explicit, and while this doesn't suggest an anxiety disorder, she would likely benefit from support given acuity of concern.	1	1	Reason: Explicitly states feeling "very anxious" about urgent medical appointments for a spouse’s decline.
