# Supplementary material for: Optimizing large language models for detecting symptoms of depression/anxiety in chronic diseases patient communications
Source: NPJ Digit Med. 2025 Sep 30;8:580. doi: 10.1038/s41746-025-01969-5 (PMC12485036; doi:10.1038/s41746-025-01969-5)
Supplement: Supplementary file 3 — npjDM_MHLLM_Supplementary_Data2_Rev_Sub [file 41746_2025_1969_MOESM3_ESM.xlsx]

## Sheet: Sheet2
Binary classification
Temp 0.6
			Few-shot
		zero-shot	n=2	n=4	n=6	n=8	n=10	n=12
Llama 3.1 _8B	F-1	0.9094	0.7314	0.671	0.6824	0.7358	0.7811	0.6753
	95%CI_low	0.8824	0.6828	0.622	0.6342	0.6882	0.7391	0.6234
	95%CI_high	0.9311	0.7719	0.7197	0.7295	0.7778	0.8198	0.7224
Llama 3.1 _8B	Precision	0.8713	0.9944	0.9936	0.9938	0.9731	0.9851	0.9874
	95%CI_low	0.8343	0.9805	0.9797	0.9801	0.9477	0.9645	0.9675
	95%CI_high	0.9058	1	1	1	0.9946	1	1
Llama 3.1 _8B	recall	0.951	0.5784	0.5065	0.5196	0.5915	0.6471	0.5131
	95%CI_low	0.9246	0.5251	0.4516	0.4642	0.5316	0.5914	0.4581
	95%CI_high	0.9731	0.6345	0.5607	0.5749	0.6456	0.7	0.5684
Llama 3.1 _8B	accuracy	0.9044	0.7858	0.7496	0.7562	0.7858	0.8171	0.7512
	95%CI_low	0.8814	0.7529	0.7133	0.7232	0.7529	0.7874	0.7166
	95%CI_high	0.9275	0.8171	0.7858	0.7924	0.8204	0.8468	0.7875
Llama 3.1 _405B	F-1	0.9312	0.8833	0.8665	0.8566	0.8932	0.9085	0.8054
	95%CI_low	0.9091	0.8541	0.8324	0.8233	0.867	0.8819	0.7669
	95%CI_high	0.9507	0.9098	0.8963	0.8877	0.9191	0.9347	0.8402
Llama 3.1 _405B	Precision	0.9122	0.9801	0.9834	0.979	0.9805	0.9634	0.9812
	95%CI_low	0.8776	0.9625	0.9641	0.959	0.9622	0.9389	0.96
	95%CI_high	0.9426	0.996	0.996	0.9955	0.9926	0.9851	0.9957
Llama 3.1 _405B	recall	0.951	0.8039	0.7745	0.7614	0.8203	0.8595	0.683
	95%CI_low	0.9264	0.7631	0.7284	0.7147	0.7762	0.8202	0.6311
	95%CI_high	0.973	0.8464	0.8203	0.8161	0.8615	0.8968	0.7338
Llama 3.1 _405B	accuracy	0.9292	0.8929	0.8797	0.8715	0.9012	0.9127	0.8336
	95%CI_low	0.9077	0.8666	0.8517	0.8435	0.8748	0.888	0.8023
	95%CI_high	0.9473	0.916	0.9044	0.8962	0.9243	0.9357	0.86
Gemini Pro 1.5	F-1	0.8732	0.7273	0.7454	0.8138	0.8318	0.878	0.8908
	95%CI_low	0.8415	0.6768	0.6989	0.7758	0.7943	0.8471	0.8621
	95%CI_high	0.9016	0.7726	0.7857	0.8476	0.8613	0.9033	0.9179
Gemini Pro 1.5	Precision	0.9466	0.9888	0.9892	0.986	0.9865	0.9403	0.9656
	95%CI_low	0.9185	0.9709	0.9737	0.9686	0.9698	0.9134	0.945
	95%CI_high	0.9723	1	1	1	1	0.9668	0.9847
Gemini Pro 1.5	recall	0.8105	0.5752	0.598	0.6928	0.719	0.8235	0.8268
	95%CI_low	0.7668	0.5183	0.5395	0.6426	0.6656	0.7792	0.7869
	95%CI_high	0.8531	0.6295	0.6492	0.7404	0.7703	0.8651	0.8689
Gemini Pro 1.5	accuracy	0.8814	0.7825	0.7941	0.8402	0.8534	0.8847	0.8979
	95%CI_low	0.8567	0.7479	0.7628	0.8105	0.8221	0.86	0.8731
	95%CI_high	0.9061	0.8155	0.8254	0.8682	0.8814	0.9094	0.9209
OpenAI o1	F-1	0.8054	0.7735	0.7355	0.7355	0.7303	0.7809	0.7735
	95%CI_low	0.7673	0.7311	0.6895	0.6885	0.6827	0.741	0.7325
	95%CI_high	0.8399	0.8114	0.7784	0.7782	0.7735	0.8175	0.812
OpenAI o1	Precision	0.9952	1	1	1	1	1	1
	95%CI_low	0.9851	1	1	1	1	1	1
	95%CI_high	1	1	1	1	1	1	1
OpenAI o1	recall	0.6765	0.6307	0.5817	0.5817	0.5752	0.6405	0.6307
	95%CI_low	0.6221	0.5746	0.5258	0.5289	0.5203	0.5853	0.5728
	95%CI_high	0.7284	0.6852	0.6367	0.6354	0.6293	0.6928	0.6877
OpenAI o1	accuracy	0.835	0.8135	0.7888	0.7888	0.7855	0.8185	0.8135
	95%CI_low	0.8053	0.7789	0.7558	0.7541	0.7508	0.7871	0.7838
	95%CI_high	0.863	0.8449	0.8201	0.8185	0.8169	0.8498	0.8449
DeepSeek _R1	F-1	0.9046	0.8343	0.8047	0.8561	0.814	0.8343	0.7976
	95%CI_low	0.8759	0.7977	0.7667	0.8258	0.7765	0.7966	0.7619
	95%CI_high	0.9296	0.8677	0.8386	0.8889	0.8479	0.8686	0.8324
DeepSeek _R1	Precision	0.9846	1	1	1	1	1	1
	95%CI_low	0.9691	1	1	1	1	1	1
	95%CI_high	0.9963	1	1	1	1	1	1
DeepSeek _R1	recall	0.8366	0.7157	0.6732	0.7484	0.6863	0.7157	0.6634
	95%CI_low	0.7924	0.6689	0.619	0.6977	0.6367	0.6656	0.6096
	95%CI_high	0.8758	0.7632	0.7249	0.794	0.7349	0.7665	0.7124
DeepSeek _R1	accuracy	0.9109	0.8564	0.835	0.8729	0.8416	0.8564	0.83
	95%CI_low	0.8878	0.8267	0.8053	0.8448	0.8135	0.8267	0.7987
	95%CI_high	0.9324	0.8845	0.8647	0.8993	0.8713	0.8828	0.8597
