# Supplementary material for: Optimizing large language models for detecting symptoms of depression/anxiety in chronic diseases patient communications
Source: NPJ Digit Med. 2025 Sep 30;8:580. doi: 10.1038/s41746-025-01969-5 (PMC12485036; doi:10.1038/s41746-025-01969-5)
Supplement: Supplementary file 4 — npjDM_MHLLM_Supplementary_Data3_Rev_Sub [file 41746_2025_1969_MOESM4_ESM.xlsx]

## Sheet: Sheet2
Temp 0.6
Binary classification			Few-shot
		zero-shot	n=2	n=4	n=6	n=8	n=10	n=12
		Without persona
Llama 3.1 _8B	F-1	0.9094	0.7314	0.671	0.6824	0.7358	0.7811	0.6753
	95%CI_low	0.8824	0.6828	0.622	0.6342	0.6882	0.7391	0.6234
	95%CI_high	0.9311	0.7719	0.7197	0.7295	0.7778	0.8198	0.7224
Llama 3.1 _8B	Precision	0.8713	0.9944	0.9936	0.9938	0.9731	0.9851	0.9874
	95%CI_low	0.8343	0.9805	0.9797	0.9801	0.9477	0.9645	0.9675
	95%CI_high	0.9058	1	1	1	0.9946	1	1
Llama 3.1 _8B	recall	0.951	0.5784	0.5065	0.5196	0.5915	0.6471	0.5131
	95%CI_low	0.9246	0.5251	0.4516	0.4642	0.5316	0.5914	0.4581
	95%CI_high	0.9731	0.6345	0.5607	0.5749	0.6456	0.7	0.5684
Llama 3.1 _8B	accuracy	0.9044	0.7858	0.7496	0.7562	0.7858	0.8171	0.7512
	95%CI_low	0.8814	0.7529	0.7133	0.7232	0.7529	0.7874	0.7166
	95%CI_high	0.9275	0.8171	0.7858	0.7924	0.8204	0.8468	0.7875
Llama 3.1 _405B	F-1	0.9312	0.8833	0.8665	0.8566	0.8932	0.9085	0.8054
	95%CI_low	0.9091	0.8541	0.8324	0.8233	0.867	0.8819	0.7669
	95%CI_high	0.9507	0.9098	0.8963	0.8877	0.9191	0.9347	0.8402
Llama 3.1 _405B	Precision	0.9122	0.9801	0.9834	0.979	0.9805	0.9634	0.9812
	95%CI_low	0.8776	0.9625	0.9641	0.959	0.9622	0.9389	0.96
	95%CI_high	0.9426	0.996	0.996	0.9955	0.9926	0.9851	0.9957
Llama 3.1 _405B	recall	0.951	0.8039	0.7745	0.7614	0.8203	0.8595	0.683
	95%CI_low	0.9264	0.7631	0.7284	0.7147	0.7762	0.8202	0.6311
	95%CI_high	0.973	0.8464	0.8203	0.8161	0.8615	0.8968	0.7338
Llama 3.1 _405B	accuracy	0.9292	0.8929	0.8797	0.8715	0.9012	0.9127	0.8336
	95%CI_low	0.9077	0.8666	0.8517	0.8435	0.8748	0.888	0.8023
	95%CI_high	0.9473	0.916	0.9044	0.8962	0.9243	0.9357	0.86
Gemini Pro 1.5	F-1	0.8732	0.7273	0.7454	0.8138	0.8318	0.878	0.8908
	95%CI_low	0.8415	0.6768	0.6989	0.7758	0.7943	0.8471	0.8621
	95%CI_high	0.9016	0.7726	0.7857	0.8476	0.8613	0.9033	0.9179
Gemini Pro 1.5	Precision	0.9466	0.9888	0.9892	0.986	0.9865	0.9403	0.9656
	95%CI_low	0.9185	0.9709	0.9737	0.9686	0.9698	0.9134	0.945
	95%CI_high	0.9723	1	1	1	1	0.9668	0.9847
Gemini Pro 1.5	recall	0.8105	0.5752	0.598	0.6928	0.719	0.8235	0.8268
	95%CI_low	0.7668	0.5183	0.5395	0.6426	0.6656	0.7792	0.7869
	95%CI_high	0.8531	0.6295	0.6492	0.7404	0.7703	0.8651	0.8689
Gemini Pro 1.5	accuracy	0.8814	0.7825	0.7941	0.8402	0.8534	0.8847	0.8979
	95%CI_low	0.8567	0.7479	0.7628	0.8105	0.8221	0.86	0.8731
	95%CI_high	0.9061	0.8155	0.8254	0.8682	0.8814	0.9094	0.9209
OpenAI o1	F-1	0.8054	0.7735	0.7355	0.7355	0.7303	0.7809	0.7735
	95%CI_low	0.7673	0.7311	0.6895	0.6885	0.6827	0.741	0.7325
	95%CI_high	0.8399	0.8114	0.7784	0.7782	0.7735	0.8175	0.812
OpenAI o1	Precision	0.9952	1	1	1	1	1	1
	95%CI_low	0.9851	1	1	1	1	1	1
	95%CI_high	1	1	1	1	1	1	1
OpenAI o1	recall	0.6765	0.6307	0.5817	0.5817	0.5752	0.6405	0.6307
	95%CI_low	0.6221	0.5746	0.5258	0.5289	0.5203	0.5853	0.5728
	95%CI_high	0.7284	0.6852	0.6367	0.6354	0.6293	0.6928	0.6877
OpenAI o1	accuracy	0.835	0.8135	0.7888	0.7888	0.7855	0.8185	0.8135
	95%CI_low	0.8053	0.7789	0.7558	0.7541	0.7508	0.7871	0.7838
	95%CI_high	0.863	0.8449	0.8201	0.8185	0.8169	0.8498	0.8449
DeepSeek _R1	F-1	0.9046	0.8343	0.8047	0.8561	0.814	0.8343	0.7976
	95%CI_low	0.8759	0.7977	0.7667	0.8258	0.7765	0.7966	0.7619
	95%CI_high	0.9296	0.8677	0.8386	0.8889	0.8479	0.8686	0.8324
DeepSeek _R1	Precision	0.9846	1	1	1	1	1	1
	95%CI_low	0.9691	1	1	1	1	1	1
	95%CI_high	0.9963	1	1	1	1	1	1
DeepSeek _R1	recall	0.8366	0.7157	0.6732	0.7484	0.6863	0.7157	0.6634
	95%CI_low	0.7924	0.6689	0.619	0.6977	0.6367	0.6656	0.6096
	95%CI_high	0.8758	0.7632	0.7249	0.794	0.7349	0.7665	0.7124
DeepSeek _R1	accuracy	0.9109	0.8564	0.835	0.8729	0.8416	0.8564	0.83
	95%CI_low	0.8878	0.8267	0.8053	0.8448	0.8135	0.8267	0.7987
	95%CI_high	0.9324	0.8845	0.8647	0.8993	0.8713	0.8828	0.8597
		With persona
Llama 3.1 _8B	F-1	0.881	0.754	0.6536	0.6462	0.7701	0.7891	0.692
	95%CI_low	0.8513	0.7101	0.5992	0.5948	0.7261	0.7484	0.644
	95%CI_high	0.9091	0.7944	0.6991	0.6977	0.8108	0.8261	0.7349
Llama 3.1 _8B	Precision	0.965	0.9842	0.9804	0.9866	0.9655	0.9806	0.9762
	95%CI_low	0.9423	0.9626	0.9568	0.965	0.9381	0.9579	0.9506
	95%CI_high	0.988	1	1	1	0.9894	0.9956	0.9945
Llama 3.1 _8B	recall	0.8105	0.6111	0.4902	0.4804	0.6405	0.6601	0.5359
	95%CI_low	0.7616	0.5567	0.4348	0.4231	0.5867	0.6031	0.4841
	95%CI_high	0.8557	0.6621	0.5512	0.5344	0.6947	0.7162	0.5939
Llama 3.1 _8B	accuracy	0.8896	0.799	0.7381	0.7348	0.8072	0.8221	0.7595
	95%CI_low	0.8666	0.7694	0.7034	0.6985	0.7743	0.7908	0.7249
	95%CI_high	0.9144	0.832	0.771	0.7677	0.8386	0.855	0.7941
Llama 3.1 _405B	F-1	0.8679	0.9197	0.9053	0.9018	0.904	0.9202	0.8959
	95%CI_low	0.8343	0.895	0.8773	0.8745	0.8785	0.8955	0.8665
	95%CI_high	0.8963	0.9419	0.9294	0.9288	0.9273	0.9441	0.9205
Llama 3.1 _405B	Precision	0.9567	0.9642	0.9773	0.9735	0.97	0.9576	0.9732
	95%CI_low	0.9299	0.9414	0.9582	0.9524	0.9466	0.9331	0.9511
	95%CI_high	0.9784	0.985	0.9958	0.9919	0.9892	0.9787	0.9915
Llama 3.1 _405B	recall	0.7941	0.8791	0.8431	0.8399	0.8464	0.8856	0.8301
	95%CI_low	0.7451	0.8419	0.8044	0.7975	0.8068	0.8481	0.7841
	95%CI_high	0.8405	0.9145	0.8839	0.8809	0.8839	0.92	0.8708
Llama 3.1 _405B	accuracy	0.8781	0.9226	0.911	0.9077	0.9094	0.9226	0.9028
	95%CI_low	0.8517	0.8995	0.888	0.883	0.8847	0.9012	0.8781
	95%CI_high	0.9028	0.9423	0.9325	0.9292	0.9308	0.944	0.9243
Gemini Pro 1.5	F-1	0.8954	0.8184	0.7977	0.8377	0.8497	0.8931	0.8729
	95%CI_low	0.8681	0.7821	0.7585	0.8039	0.8172	0.8658	0.8161
	95%CI_high	0.9215	0.8528	0.8323	0.8709	0.884	0.9178	0.9189
Gemini Pro 1.5	Precision	0.9422	0.9862	0.9856	0.9911	0.9828	0.9453	0.9634
	95%CI_low	0.9135	0.968	0.9662	0.9772	0.964	0.917	0.9166
	95%CI_high	0.9678	1	1	1	0.996	0.9703	1
Gemini Pro 1.5	recall	0.8529	0.6993	0.6699	0.7255	0.7484	0.8464	0.798
	95%CI_low	0.8131	0.6454	0.6156	0.68	0.6939	0.805	0.7248
	95%CI_high	0.8914	0.7509	0.7186	0.7729	0.7964	0.8835	0.8791
Gemini Pro 1.5	accuracy	0.8995	0.8435	0.8287	0.8583	0.8666	0.8979	0.885
	95%CI_low	0.8764	0.8138	0.7974	0.832	0.8386	0.8731	0.84
	95%CI_high	0.9209	0.8715	0.8616	0.8863	0.8929	0.9226	0.93
OpenAI o1	F-1	0.8047	0.7745	0.7661	0.751	0.7485	0.7329	0.7953
	95%CI_low	0.7658	0.7312	0.7245	0.7086	0.7056	0.6882	0.7525
	95%CI_high	0.8407	0.8126	0.803	0.7919	0.7934	0.7766	0.8357
OpenAI o1	Precision	1	0.9949	1	1	1	1	1
	95%CI_low	1	0.984	1	1	1	1	1
	95%CI_high	1	1	1	1	1	1	1
OpenAI o1	recall	0.6732	0.634	0.6209	0.6013	0.598	0.5784	0.6601
	95%CI_low	0.6169	0.5793	0.5627	0.5475	0.5446	0.5243	0.6048
	95%CI_high	0.7243	0.6861	0.6751	0.657	0.652	0.6327	0.712
OpenAI o1	accuracy	0.835	0.8135	0.8086	0.7987	0.797	0.7871	0.8284
	95%CI_low	0.8036	0.7822	0.7772	0.7657	0.7657	0.7541	0.797
	95%CI_high	0.863	0.8433	0.8383	0.8284	0.8268	0.8185	0.8597
DeepSeek _R1	F-1	0.8743	0.8646	0.8582	0.7905	0.7536	0.8625	0.8529
	95%CI_low	0.8429	0.8315	0.8229	0.75	0.7114	0.8278	0.8191
	95%CI_high	0.9011	0.8929	0.8905	0.8309	0.7931	0.8904	0.8847
DeepSeek _R1	Precision	0.9877	1	1	1	1	1	0.9913
	95%CI_low	0.9727	1	1	1	1	1	0.9782
	95%CI_high	1	1	1	1	1	1	1
DeepSeek _R1	recall	0.7843	0.7614	0.7516	0.6536	0.6046	0.7582	0.7484
	95%CI_low	0.7375	0.7123	0.7013	0.5979	0.5475	0.7109	0.7013
	95%CI_high	0.8323	0.8071	0.798	0.703	0.6591	0.8034	0.7957
DeepSeek _R1	accuracy	0.8861	0.8795	0.8746	0.8251	0.8003	0.8779	0.8696
	95%CI_low	0.8614	0.8531	0.8498	0.7937	0.769	0.8498	0.8432
	95%CI_high	0.9125	0.9059	0.901	0.8531	0.8317	0.9043	0.8944
